# Supplementary material for: Evolutionary history of calcium-sensing receptors unveils hyper/hypocalcemia-causing mutations
Source: PLoS Comput Biol. 2024 Nov 12;20(11):e1012591. doi: 10.1371/journal.pcbi.1012591 (PMC11584096; doi:10.1371/journal.pcbi.1012591)
Supplement: S2 Table — (CSV) [file pcbi.1012591.s004.csv]

position	substitution	prediction	result
1	R	0.502943575382233	loss
1	A	0.500283896923065	loss
1	N	0.500455260276794	loss
1	D	0.500455260276794	loss
1	C	0.500527799129486	loss
1	Q	0.500455260276794	loss
1	E	0.500455260276794	loss
1	G	0.500283896923065	loss
1	H	0.500455260276794	loss
1	I	0.50069922208786	loss
1	L	0.500455260276794	loss
1	K	0.500455260276794	loss
1	F	0.50069922208786	loss
1	P	0.500455260276794	loss
1	S	0.500283896923065	loss
1	T	0.500283896923065	loss
1	W	0.50069922208786	loss
1	Y	0.500455260276794	loss
1	V	0.500527799129486	loss
1	M	1.0	neutral
2	R	0.498860150575638	gain
2	N	0.49851205945015	gain
2	D	0.49851205945015	gain
2	C	0.499104082584381	gain
2	Q	0.49851205945015	gain
2	E	0.49851205945015	gain
2	G	0.49851205945015	gain
2	H	0.498860150575638	gain
2	I	0.499104082584381	gain
2	L	0.498860150575638	gain
2	K	0.49851205945015	gain
2	M	0.498860150575638	gain
2	F	0.499104082584381	gain
2	P	0.498860150575638	gain
2	S	0.49851205945015	gain
2	W	0.499104082584381	gain
2	Y	0.498860150575638	gain
2	V	0.499104082584381	gain
2	T	1.0	neutral
2	A	1.0	neutral
3	A	0.49867582321167	gain
3	R	0.499023973941803	gain
3	N	0.49867582321167	gain
3	D	0.49867582321167	gain
3	C	0.499267935752869	gain
3	Q	0.49867582321167	gain
3	E	0.49867582321167	gain
3	G	0.49867582321167	gain
3	H	0.499023973941803	gain
3	I	0.499267935752869	gain
3	K	0.49867582321167	gain
3	M	0.499023973941803	gain
3	P	0.499023973941803	gain
3	S	0.49867582321167	gain
3	T	0.49867582321167	gain
3	W	0.499267935752869	gain
3	Y	0.499023973941803	gain
3	V	0.499267935752869	gain
3	L	1.0	neutral
3	F	1.0	neutral
4	A	0.49867582321167	gain
4	R	0.499023973941803	gain
4	N	0.49867582321167	gain
4	D	0.49867582321167	gain
4	C	0.499267935752869	gain
4	Q	0.49867582321167	gain
4	E	0.49867582321167	gain
4	G	0.49867582321167	gain
4	H	0.499023973941803	gain
4	I	0.499267935752869	gain
4	L	0.499023973941803	gain
4	K	0.49867582321167	gain
4	M	0.499023973941803	gain
4	F	0.499267935752869	gain
4	P	0.499023973941803	gain
4	S	0.49867582321167	gain
4	T	0.49867582321167	gain
4	W	0.499267935752869	gain
4	V	0.499267935752869	gain
4	Y	1.0	neutral
5	A	0.500170528888702	loss
5	R	0.500876784324646	loss
5	N	0.500528633594513	loss
5	D	0.500528633594513	loss
5	C	0.500762581825256	loss
5	Q	0.500528633594513	loss
5	E	0.500528633594513	loss
5	G	0.500170528888702	loss
5	H	0.500876784324646	loss
5	I	0.500762581825256	loss
5	K	0.500338971614838	loss
5	M	0.500518679618835	loss
5	F	0.500952303409576	loss
5	P	0.500687062740326	loss
5	T	0.500360250473022	loss
5	W	0.500931024551392	loss
5	Y	0.500876784324646	loss
5	V	0.500762581825256	loss
5	L	1.0	neutral
5	S	1.0	neutral
6	A	0.49851205945015	gain
6	R	0.498860150575638	gain
6	N	0.49851205945015	gain
6	D	0.49851205945015	gain
6	Q	0.49851205945015	gain
6	E	0.49851205945015	gain
6	G	0.49851205945015	gain
6	H	0.498860150575638	gain
6	I	0.499104082584381	gain
6	L	0.498860150575638	gain
6	K	0.49851205945015	gain
6	M	0.498860150575638	gain
6	F	0.499104082584381	gain
6	P	0.498860150575638	gain
6	S	0.49851205945015	gain
6	T	0.49851205945015	gain
6	W	0.499104082584381	gain
6	Y	0.498860150575638	gain
6	V	0.499104082584381	gain
6	C	1.0	neutral
7	A	0.49851205945015	gain
7	R	0.498860150575638	gain
7	N	0.49851205945015	gain
7	D	0.49851205945015	gain
7	Q	0.49851205945015	gain
7	E	0.49851205945015	gain
7	G	0.49851205945015	gain
7	H	0.498860150575638	gain
7	I	0.499104082584381	gain
7	L	0.498860150575638	gain
7	K	0.49851205945015	gain
7	M	0.498860150575638	gain
7	F	0.499104082584381	gain
7	P	0.498860150575638	gain
7	S	0.49851205945015	gain
7	T	0.49851205945015	gain
7	W	0.499104082584381	gain
7	V	0.499104082584381	gain
7	Y	1.0	neutral
7	C	1.0	neutral
8	A	0.498871028423309	gain
8	R	0.499219208955765	gain
8	N	0.498871028423309	gain
8	D	0.498871028423309	gain
8	C	0.499463111162186	gain
8	Q	0.498871028423309	gain
8	E	0.498871028423309	gain
8	G	0.498871028423309	gain
8	H	0.499219208955765	gain
8	I	0.499463111162186	gain
8	K	0.498871028423309	gain
8	M	0.499219208955765	gain
8	F	0.499463111162186	gain
8	P	0.499219208955765	gain
8	S	0.498871028423309	gain
8	T	0.498871028423309	gain
8	Y	0.499219208955765	gain
8	V	0.499463111162186	gain
8	L	1.0	neutral
8	W	1.0	neutral
9	A	0.49851205945015	gain
9	R	0.498860150575638	gain
9	N	0.49851205945015	gain
9	D	0.49851205945015	gain
9	C	0.499104082584381	gain
9	Q	0.49851205945015	gain
9	E	0.49851205945015	gain
9	G	0.49851205945015	gain
9	H	0.498860150575638	gain
9	L	0.498860150575638	gain
9	K	0.49851205945015	gain
9	M	0.498860150575638	gain
9	F	0.499104082584381	gain
9	P	0.498860150575638	gain
9	S	0.49851205945015	gain
9	T	0.49851205945015	gain
9	W	0.499104082584381	gain
9	Y	0.498860150575638	gain
9	I	1.0	neutral
9	V	1.0	neutral
10	A	0.499676316976547	gain
10	R	0.500024497509003	loss
10	N	0.499676316976547	gain
10	D	0.499676316976547	gain
10	C	0.500268399715424	loss
10	Q	0.499676316976547	gain
10	E	0.499676316976547	gain
10	G	0.499676316976547	gain
10	H	0.500024497509003	loss
10	I	0.500268399715424	loss
10	K	0.499676316976547	gain
10	M	0.500024497509003	loss
10	F	0.500268399715424	loss
10	P	0.500024497509003	loss
10	S	0.499676316976547	gain
10	T	0.499676316976547	gain
10	W	0.500268399715424	loss
10	Y	0.500024497509003	loss
10	V	0.500268399715424	loss
10	L	1.0	neutral
11	S	0.49867582321167	gain
11	A	0.49867582321167	gain
11	R	0.499023973941803	gain
11	N	0.49867582321167	gain
11	D	0.49867582321167	gain
11	C	0.499267935752869	gain
11	Q	0.49867582321167	gain
11	E	0.49867582321167	gain
11	G	0.49867582321167	gain
11	H	0.499023973941803	gain
11	I	0.499267935752869	gain
11	K	0.49867582321167	gain
11	M	0.499023973941803	gain
11	F	0.499267935752869	gain
11	P	0.499023973941803	gain
11	T	0.49867582321167	gain
11	W	0.499267935752869	gain
11	Y	0.499023973941803	gain
11	V	0.499267935752869	gain
11	L	1.0	neutral
12	R	0.499083757400513	gain
12	N	0.49873560667038	gain
12	D	0.49873560667038	gain
12	C	0.499327659606934	gain
12	Q	0.49873560667038	gain
12	E	0.49873560667038	gain
12	H	0.499083757400513	gain
12	I	0.499327659606934	gain
12	K	0.49873560667038	gain
12	M	0.499083757400513	gain
12	F	0.499327659606934	gain
12	P	0.499083757400513	gain
12	S	0.49873560667038	gain
12	T	0.49873560667038	gain
12	W	0.499327659606934	gain
12	Y	0.499083757400513	gain
12	V	0.499327659606934	gain
12	G	1.0	neutral
12	L	1.0	neutral
12	A	1.0	neutral
13	P	0.499023973941803	gain
13	A	0.49867582321167	gain
13	R	0.499023973941803	gain
13	N	0.49867582321167	gain
13	D	0.49867582321167	gain
13	C	0.499267935752869	gain
13	Q	0.49867582321167	gain
13	E	0.49867582321167	gain
13	G	0.49867582321167	gain
13	H	0.499023973941803	gain
13	I	0.499267935752869	gain
13	K	0.49867582321167	gain
13	M	0.499023973941803	gain
13	S	0.49867582321167	gain
13	T	0.49867582321167	gain
13	W	0.499267935752869	gain
13	Y	0.499023973941803	gain
13	V	0.499267935752869	gain
13	F	1.0	neutral
13	L	1.0	neutral
14	A	0.49851205945015	gain
14	R	0.498860150575638	gain
14	N	0.49851205945015	gain
14	D	0.49851205945015	gain
14	C	0.499104082584381	gain
14	Q	0.49851205945015	gain
14	E	0.49851205945015	gain
14	G	0.49851205945015	gain
14	H	0.498860150575638	gain
14	I	0.499104082584381	gain
14	L	0.498860150575638	gain
14	K	0.49851205945015	gain
14	M	0.498860150575638	gain
14	F	0.499104082584381	gain
14	P	0.498860150575638	gain
14	S	0.49851205945015	gain
14	W	0.499104082584381	gain
14	Y	0.498860150575638	gain
14	V	0.499104082584381	gain
14	T	1.0	neutral
15	A	0.498871028423309	gain
15	R	0.499219208955765	gain
15	N	0.498871028423309	gain
15	D	0.498871028423309	gain
15	C	0.499463111162186	gain
15	Q	0.498871028423309	gain
15	E	0.498871028423309	gain
15	G	0.498871028423309	gain
15	H	0.499219208955765	gain
15	I	0.499463111162186	gain
15	L	0.499219208955765	gain
15	K	0.498871028423309	gain
15	M	0.499219208955765	gain
15	F	0.499463111162186	gain
15	P	0.499219208955765	gain
15	S	0.498871028423309	gain
15	T	0.498871028423309	gain
15	Y	0.499219208955765	gain
15	V	0.499463111162186	gain
15	W	1.0	neutral
16	A	0.498871028423309	gain
16	R	0.499219208955765	gain
16	D	0.498871028423309	gain
16	C	0.499463111162186	gain
16	Q	0.498871028423309	gain
16	E	0.498871028423309	gain
16	G	0.498871028423309	gain
16	I	0.499463111162186	gain
16	L	0.499219208955765	gain
16	K	0.498871028423309	gain
16	M	0.499219208955765	gain
16	F	0.499463111162186	gain
16	P	0.499219208955765	gain
16	S	0.498871028423309	gain
16	T	0.498871028423309	gain
16	W	0.499463111162186	gain
16	Y	0.499219208955765	gain
16	V	1.0	neutral
16	N	1.0	neutral
16	H	1.0	neutral
17	A	0.49851205945015	gain
17	R	0.498860150575638	gain
17	N	0.49851205945015	gain
17	D	0.49851205945015	gain
17	C	0.499104082584381	gain
17	Q	0.49851205945015	gain
17	E	0.49851205945015	gain
17	G	0.49851205945015	gain
17	H	0.498860150575638	gain
17	I	0.499104082584381	gain
17	L	0.498860150575638	gain
17	K	0.49851205945015	gain
17	M	0.498860150575638	gain
17	F	0.499104082584381	gain
17	P	0.498860150575638	gain
17	S	0.49851205945015	gain
17	W	0.499104082584381	gain
17	Y	0.498860150575638	gain
17	V	0.499104082584381	gain
17	T	1.0	neutral
18	R	0.501153647899628	loss
18	N	0.500805497169495	loss
18	D	0.500995218753815	loss
18	C	0.501229226589203	loss
18	Q	0.500805497169495	loss
18	E	0.500805497169495	loss
18	G	0.500637114048004	loss
18	H	0.501153647899628	loss
18	I	0.501418888568878	loss
18	L	0.501174926757812	loss
18	K	0.500995218753815	loss
18	M	0.501174926757812	loss
18	F	0.501418888568878	loss
18	P	0.501153647899628	loss
18	T	0.500637114048004	loss
18	W	0.501397550106049	loss
18	Y	0.501343369483948	loss
18	V	0.501229226589203	loss
18	A	1.0	neutral
18	S	1.0	neutral
19	P	0.498860150575638	gain
19	R	0.498860150575638	gain
19	N	0.49851205945015	gain
19	D	0.49851205945015	gain
19	C	0.499104082584381	gain
19	Q	0.49851205945015	gain
19	E	0.49851205945015	gain
19	G	0.49851205945015	gain
19	H	0.498860150575638	gain
19	I	0.499104082584381	gain
19	L	0.498860150575638	gain
19	K	0.49851205945015	gain
19	M	0.498860150575638	gain
19	F	0.499104082584381	gain
19	S	0.49851205945015	gain
19	T	0.49851205945015	gain
19	W	0.499104082584381	gain
19	Y	0.498860150575638	gain
19	V	0.499104082584381	gain
19	A	1.0	neutral
20	A	0.49867582321167	gain
20	R	0.499023973941803	gain
20	N	0.49867582321167	gain
20	D	0.49867582321167	gain
20	C	0.499267935752869	gain
20	Q	0.49867582321167	gain
20	E	0.49867582321167	gain
20	G	0.49867582321167	gain
20	H	0.499023973941803	gain
20	I	0.499267935752869	gain
20	L	0.499023973941803	gain
20	K	0.49867582321167	gain
20	M	0.499023973941803	gain
20	F	0.499267935752869	gain
20	P	0.499023973941803	gain
20	S	0.49867582321167	gain
20	T	0.49867582321167	gain
20	W	0.499267935752869	gain
20	V	0.499267935752869	gain
20	Y	1.0	neutral
21	R	0.501159846782684	loss
21	A	0.500643253326416	loss
21	N	0.500621974468231	loss
21	D	0.500811696052551	loss
21	C	0.501235365867615	loss
21	Q	0.500621974468231	loss
21	E	0.500811696052551	loss
21	H	0.500970125198364	loss
21	I	0.501235365867615	loss
21	L	0.500991404056549	loss
21	K	0.500621974468231	loss
21	M	0.500991404056549	loss
21	F	0.501045644283295	loss
21	P	0.501159846782684	loss
21	S	0.500453531742096	loss
21	T	0.500453531742096	loss
21	W	0.501403748989105	loss
21	Y	0.500970125198364	loss
21	V	0.501235365867615	loss
21	G	1.0	neutral
22	A	0.500360250473022	loss
22	R	0.500876784324646	loss
22	N	0.500528633594513	loss
22	D	0.500528633594513	loss
22	C	0.500952303409576	loss
22	Q	0.500528633594513	loss
22	E	0.500528633594513	loss
22	G	0.500360250473022	loss
22	H	0.500876784324646	loss
22	I	0.500952303409576	loss
22	L	0.500708401203156	loss
22	K	0.500528633594513	loss
22	M	0.500708401203156	loss
22	F	0.500952303409576	loss
22	S	0.500360250473022	loss
22	T	0.500170528888702	loss
22	W	0.501120746135712	loss
22	Y	0.500876784324646	loss
22	V	0.500952303409576	loss
22	P	1.0	neutral
23	A	0.499629646539688	gain
23	R	0.500146269798279	loss
23	C	0.500221788883209	loss
23	Q	0.499798148870468	gain
23	E	0.499798148870468	gain
23	G	0.499629646539688	gain
23	H	0.500146269798279	loss
23	I	0.500221788883209	loss
23	L	0.499977827072144	gain
23	K	0.499608337879181	gain
23	M	0.499977827072144	gain
23	F	0.500221788883209	loss
23	P	0.500146269798279	loss
23	S	0.499629646539688	gain
23	T	0.499629646539688	gain
23	W	0.5003901720047	loss
23	Y	0.500146269798279	loss
23	V	0.500221788883209	loss
23	N	1.0	neutral
23	D	1.0	neutral
24	A	0.498179882764816	gain
24	R	0.498527944087982	gain
24	N	0.498179882764816	gain
24	D	0.498179882764816	gain
24	C	0.49877193570137	gain
24	E	0.498179882764816	gain
24	G	0.498179882764816	gain
24	H	0.498527944087982	gain
24	I	0.49877193570137	gain
24	L	0.498527944087982	gain
24	K	0.498179882764816	gain
24	M	0.498527944087982	gain
24	F	0.49877193570137	gain
24	P	0.498527944087982	gain
24	S	0.498179882764816	gain
24	T	0.498179882764816	gain
24	W	0.49877193570137	gain
24	Y	0.498527944087982	gain
24	V	0.49877193570137	gain
24	Q	1.0	neutral
25	A	0.501023530960083	loss
25	N	0.501191914081573	loss
25	D	0.501191914081573	loss
25	C	0.501615583896637	loss
25	Q	0.501191914081573	loss
25	E	0.501191914081573	loss
25	G	0.501023530960083	loss
25	H	0.501540064811707	loss
25	I	0.501615583896637	loss
25	L	0.501371622085571	loss
25	K	0.501002192497253	loss
25	M	0.501371622085571	loss
25	F	0.501615583896637	loss
25	P	0.501540064811707	loss
25	S	0.501023530960083	loss
25	T	0.501023530960083	loss
25	W	0.501783967018127	loss
25	Y	0.501540064811707	loss
25	V	0.501615583896637	loss
25	R	1.0	neutral
26	G	0.49851205945015	gain
26	S	0.49851205945015	gain
26	R	0.498860150575638	gain
26	N	0.49851205945015	gain
26	D	0.49851205945015	gain
26	C	0.499104082584381	gain
26	Q	0.49851205945015	gain
26	E	0.49851205945015	gain
26	H	0.498860150575638	gain
26	I	0.499104082584381	gain
26	L	0.498860150575638	gain
26	K	0.49851205945015	gain
26	M	0.498860150575638	gain
26	F	0.499104082584381	gain
26	P	0.498860150575638	gain
26	T	0.49851205945015	gain
26	W	0.499104082584381	gain
26	Y	0.498860150575638	gain
26	V	0.499104082584381	gain
26	A	1.0	neutral
27	P	0.498527944087982	gain
27	E	0.498179882764816	gain
27	R	0.498527944087982	gain
27	A	0.498179882764816	gain
27	N	0.498179882764816	gain
27	D	0.498179882764816	gain
27	C	0.49877193570137	gain
27	G	0.498179882764816	gain
27	H	0.498527944087982	gain
27	I	0.49877193570137	gain
27	L	0.498527944087982	gain
27	K	0.498179882764816	gain
27	M	0.498527944087982	gain
27	F	0.49877193570137	gain
27	S	0.498179882764816	gain
27	T	0.498179882764816	gain
27	W	0.49877193570137	gain
27	Y	0.498527944087982	gain
27	V	0.49877193570137	gain
27	Q	1.0	neutral
28	A	0.498179882764816	gain
28	R	0.498527944087982	gain
28	N	0.498179882764816	gain
28	D	0.498179882764816	gain
28	C	0.49877193570137	gain
28	Q	0.498179882764816	gain
28	E	0.498179882764816	gain
28	G	0.498179882764816	gain
28	H	0.498527944087982	gain
28	I	0.49877193570137	gain
28	L	0.498527944087982	gain
28	M	0.498527944087982	gain
28	F	0.49877193570137	gain
28	P	0.498527944087982	gain
28	S	0.498179882764816	gain
28	T	0.498179882764816	gain
28	W	0.49877193570137	gain
28	Y	0.498527944087982	gain
28	V	0.49877193570137	gain
28	K	1.0	neutral
29	E	0.498179882764816	gain
29	A	0.498179882764816	gain
29	R	0.498527944087982	gain
29	N	0.498179882764816	gain
29	D	0.498179882764816	gain
29	C	0.49877193570137	gain
29	Q	0.498179882764816	gain
29	G	0.498179882764816	gain
29	H	0.498527944087982	gain
29	I	0.49877193570137	gain
29	L	0.498527944087982	gain
29	M	0.498527944087982	gain
29	F	0.49877193570137	gain
29	P	0.498527944087982	gain
29	S	0.498179882764816	gain
29	W	0.49877193570137	gain
29	Y	0.498527944087982	gain
29	V	0.49877193570137	gain
29	T	1.0	neutral
29	K	1.0	neutral
30	A	0.503053963184357	loss
30	R	0.503393709659576	loss
30	N	0.503393709659576	loss
30	D	0.503393709659576	loss
30	C	0.502851903438568	loss
30	Q	0.503393709659576	loss
30	E	0.503203988075256	loss
30	H	0.503393709659576	loss
30	I	0.503023326396942	loss
30	L	0.503023326396942	loss
30	K	0.503393709659576	loss
30	M	0.503225326538086	loss
30	F	0.503023326396942	loss
30	P	0.503393709659576	loss
30	S	0.503053963184357	loss
30	T	0.503053963184357	loss
30	W	0.503002047538757	loss
30	Y	0.503393709659576	loss
30	V	0.502851903438568	loss
30	G	1.0	neutral
31	G	0.502479493618011	loss
31	A	0.502782762050629	loss
31	R	0.503122568130493	loss
31	N	0.502932846546173	loss
31	C	0.50258070230484	loss
31	Q	0.503122568130493	loss
31	E	0.503122568130493	loss
31	H	0.502932846546173	loss
31	I	0.502752125263214	loss
31	L	0.502752125263214	loss
31	K	0.503122568130493	loss
31	M	0.502954125404358	loss
31	F	0.502752125263214	loss
31	P	0.502932846546173	loss
31	S	0.502782762050629	loss
31	T	0.502782762050629	loss
31	W	0.502920567989349	loss
31	Y	0.503122568130493	loss
31	V	0.50258070230484	loss
31	D	1.0	neutral
32	A	0.499057769775391	gain
32	R	0.499408364295959	gain
32	N	0.49922913312912	gain
32	D	0.49922913312912	gain
32	C	0.499480903148651	gain
32	Q	0.49922913312912	gain
32	E	0.49922913312912	gain
32	G	0.499057769775391	gain
32	H	0.499408364295959	gain
32	L	0.499408364295959	gain
32	K	0.49922913312912	gain
32	M	0.499408364295959	gain
32	F	0.49965226650238	gain
32	P	0.499408364295959	gain
32	S	0.499057769775391	gain
32	T	0.499057769775391	gain
32	W	0.49965226650238	gain
32	Y	0.499408364295959	gain
32	V	0.499480903148651	gain
32	I	1.0	neutral
33	A	0.49867582321167	gain
33	R	0.499023973941803	gain
33	N	0.49867582321167	gain
33	D	0.49867582321167	gain
33	C	0.499267935752869	gain
33	Q	0.49867582321167	gain
33	E	0.49867582321167	gain
33	G	0.49867582321167	gain
33	H	0.499023973941803	gain
33	K	0.49867582321167	gain
33	M	0.499023973941803	gain
33	F	0.499267935752869	gain
33	P	0.499023973941803	gain
33	S	0.49867582321167	gain
33	T	0.49867582321167	gain
33	W	0.499267935752869	gain
33	Y	0.499023973941803	gain
33	V	0.499267935752869	gain
33	L	1.0	neutral
33	I	1.0	neutral
34	A	0.502958357334137	loss
34	R	0.503129780292511	loss
34	N	0.503129780292511	loss
34	D	0.503129780292511	loss
34	C	0.502756416797638	loss
34	Q	0.503129780292511	loss
34	E	0.503129780292511	loss
34	G	0.502958357334137	loss
34	H	0.503129780292511	loss
34	I	0.502927780151367	loss
34	K	0.503129780292511	loss
34	M	0.503129780292511	loss
34	F	0.502927780151367	loss
34	P	0.503129780292511	loss
34	S	0.502958357334137	loss
34	T	0.502958357334137	loss
34	W	0.502927780151367	loss
34	Y	0.503129780292511	loss
34	V	0.502756416797638	loss
34	L	1.0	neutral
35	A	0.503327906131744	loss
35	R	0.503857374191284	loss
35	N	0.503857374191284	loss
35	D	0.503857374191284	loss
35	C	0.503315567970276	loss
35	Q	0.503857374191284	loss
35	E	0.503857374191284	loss
35	H	0.503857374191284	loss
35	I	0.50348699092865	loss
35	L	0.50348699092865	loss
35	K	0.503857374191284	loss
35	M	0.503688991069794	loss
35	F	0.50348699092865	loss
35	P	0.503857374191284	loss
35	S	0.503327906131744	loss
35	T	0.503327906131744	loss
35	W	0.50365537405014	loss
35	Y	0.503667712211609	loss
35	V	0.503315567970276	loss
35	G	1.0	neutral
36	A	0.503053963184357	loss
36	R	0.503203988075256	loss
36	N	0.503203988075256	loss
36	D	0.503203988075256	loss
36	C	0.502662241458893	loss
36	Q	0.503393709659576	loss
36	E	0.503393709659576	loss
36	H	0.503393709659576	loss
36	I	0.503023326396942	loss
36	L	0.503023326396942	loss
36	K	0.503393709659576	loss
36	M	0.503225326538086	loss
36	F	0.503023326396942	loss
36	P	0.503393709659576	loss
36	S	0.503053963184357	loss
36	T	0.503053963184357	loss
36	W	0.503191709518433	loss
36	Y	0.503393709659576	loss
36	V	0.502851903438568	loss
36	G	1.0	neutral
37	P	0.503433048725128	loss
37	A	0.502958357334137	loss
37	R	0.503129780292511	loss
37	N	0.503129780292511	loss
37	D	0.503129780292511	loss
37	C	0.502756416797638	loss
37	Q	0.503129780292511	loss
37	E	0.503129780292511	loss
37	G	0.502958357334137	loss
37	H	0.503129780292511	loss
37	I	0.502927780151367	loss
37	K	0.503129780292511	loss
37	M	0.503129780292511	loss
37	F	0.502927780151367	loss
37	S	0.502958357334137	loss
37	T	0.502958357334137	loss
37	W	0.502927780151367	loss
37	Y	0.503129780292511	loss
37	V	0.502756416797638	loss
37	L	1.0	neutral
38	A	0.502772152423859	loss
38	R	0.502943575382233	loss
38	N	0.502943575382233	loss
38	D	0.502943575382233	loss
38	C	0.502570152282715	loss
38	Q	0.502943575382233	loss
38	E	0.502943575382233	loss
38	G	0.502772152423859	loss
38	H	0.502943575382233	loss
38	I	0.502741575241089	loss
38	L	0.502741575241089	loss
38	K	0.502943575382233	loss
38	M	0.502943575382233	loss
38	P	0.502943575382233	loss
38	S	0.502772152423859	loss
38	T	0.502772152423859	loss
38	W	0.502741575241089	loss
38	Y	0.502943575382233	loss
38	V	0.502570152282715	loss
38	F	1.0	neutral
39	A	0.502861380577087	loss
39	R	0.502897918224335	loss
39	N	0.502897918224335	loss
39	D	0.503087639808655	loss
39	C	0.502545773983002	loss
39	Q	0.502897918224335	loss
39	E	0.503087639808655	loss
39	G	0.50274783372879	loss
39	H	0.503087639808655	loss
39	I	0.502717196941376	loss
39	L	0.502717196941376	loss
39	K	0.503087639808655	loss
39	M	0.50291919708252	loss
39	F	0.502717196941376	loss
39	S	0.50255811214447	loss
39	T	0.50274783372879	loss
39	W	0.502885580062866	loss
39	Y	0.503087639808655	loss
39	V	0.502545773983002	loss
39	P	1.0	neutral
40	F	0.499491482973099	gain
40	A	0.499469608068466	gain
40	R	0.499640971422195	gain
40	N	0.499640971422195	gain
40	D	0.499640971422195	gain
40	C	0.499713540077209	gain
40	Q	0.499640971422195	gain
40	E	0.499640971422195	gain
40	G	0.499469608068466	gain
40	H	0.499640971422195	gain
40	L	0.499640971422195	gain
40	K	0.499640971422195	gain
40	M	0.499640971422195	gain
40	P	0.499640971422195	gain
40	S	0.499469608068466	gain
40	T	0.499469608068466	gain
40	W	0.499884933233261	gain
40	Y	0.499640971422195	gain
40	V	0.499713540077209	gain
40	I	1.0	neutral
41	A	0.499685376882553	gain
41	R	0.500033497810364	loss
41	N	0.499685376882553	gain
41	D	0.499685376882553	gain
41	C	0.500277459621429	loss
41	Q	0.499685376882553	gain
41	E	0.499685376882553	gain
41	G	0.499685376882553	gain
41	I	0.500277459621429	loss
41	L	0.500033497810364	loss
41	K	0.499685376882553	gain
41	M	0.500033497810364	loss
41	F	0.500277459621429	loss
41	P	0.500033497810364	loss
41	S	0.499685376882553	gain
41	T	0.499685376882553	gain
41	W	0.500277459621429	loss
41	Y	0.500033497810364	loss
41	V	0.500277459621429	loss
41	H	1.0	neutral
42	S	0.49867582321167	gain
42	A	0.49867582321167	gain
42	R	0.499023973941803	gain
42	N	0.49867582321167	gain
42	D	0.49867582321167	gain
42	C	0.499267935752869	gain
42	Q	0.49867582321167	gain
42	E	0.49867582321167	gain
42	G	0.49867582321167	gain
42	H	0.499023973941803	gain
42	I	0.499267935752869	gain
42	L	0.499023973941803	gain
42	K	0.49867582321167	gain
42	M	0.499023973941803	gain
42	P	0.499023973941803	gain
42	T	0.49867582321167	gain
42	W	0.499267935752869	gain
42	Y	0.499023973941803	gain
42	V	0.499267935752869	gain
42	F	1.0	neutral
43	A	0.500453531742096	loss
43	R	0.501159846782684	loss
43	N	0.500811696052551	loss
43	D	0.500621974468231	loss
43	C	0.501045644283295	loss
43	Q	0.500811696052551	loss
43	E	0.500621974468231	loss
43	H	0.500970125198364	loss
43	I	0.501045644283295	loss
43	L	0.500801742076874	loss
43	K	0.500811696052551	loss
43	M	0.500991404056549	loss
43	F	0.501235365867615	loss
43	P	0.500970125198364	loss
43	S	0.500453531742096	loss
43	T	0.500453531742096	loss
43	W	0.501403748989105	loss
43	Y	0.500970125198364	loss
43	V	0.501045644283295	loss
43	G	1.0	neutral
44	A	0.49873560667038	gain
44	R	0.499083757400513	gain
44	N	0.49873560667038	gain
44	D	0.49873560667038	gain
44	C	0.499327659606934	gain
44	Q	0.49873560667038	gain
44	E	0.49873560667038	gain
44	G	0.49873560667038	gain
44	H	0.499083757400513	gain
44	I	0.499327659606934	gain
44	L	0.499083757400513	gain
44	K	0.49873560667038	gain
44	M	0.499083757400513	gain
44	F	0.499327659606934	gain
44	P	0.499083757400513	gain
44	S	0.49873560667038	gain
44	T	0.49873560667038	gain
44	W	0.499327659606934	gain
44	Y	0.499083757400513	gain
44	V	1.0	neutral
45	R	0.498860150575638	gain
45	N	0.49851205945015	gain
45	D	0.49851205945015	gain
45	C	0.499104082584381	gain
45	Q	0.49851205945015	gain
45	E	0.49851205945015	gain
45	G	0.49851205945015	gain
45	H	0.498860150575638	gain
45	I	0.499104082584381	gain
45	L	0.498860150575638	gain
45	K	0.49851205945015	gain
45	M	0.498860150575638	gain
45	F	0.499104082584381	gain
45	P	0.498860150575638	gain
45	S	0.49851205945015	gain
45	T	0.49851205945015	gain
45	W	0.499104082584381	gain
45	Y	0.498860150575638	gain
45	V	0.499104082584381	gain
45	A	1.0	neutral
46	R	0.498860150575638	gain
46	N	0.49851205945015	gain
46	D	0.49851205945015	gain
46	C	0.499104082584381	gain
46	Q	0.49851205945015	gain
46	E	0.49851205945015	gain
46	G	0.49851205945015	gain
46	H	0.498860150575638	gain
46	I	0.499104082584381	gain
46	L	0.498860150575638	gain
46	K	0.49851205945015	gain
46	M	0.498860150575638	gain
46	F	0.499104082584381	gain
46	P	0.498860150575638	gain
46	T	0.49851205945015	gain
46	W	0.499104082584381	gain
46	Y	0.498860150575638	gain
46	V	0.499104082584381	gain
46	S	1.0	neutral
46	A	1.0	neutral
47	N	0.498179882764816	gain
47	A	0.498179882764816	gain
47	R	0.498527944087982	gain
47	D	0.498179882764816	gain
47	C	0.49877193570137	gain
47	Q	0.498179882764816	gain
47	E	0.498179882764816	gain
47	G	0.498179882764816	gain
47	H	0.498527944087982	gain
47	I	0.49877193570137	gain
47	L	0.498527944087982	gain
47	M	0.498527944087982	gain
47	F	0.49877193570137	gain
47	P	0.498527944087982	gain
47	S	0.498179882764816	gain
47	T	0.498179882764816	gain
47	W	0.49877193570137	gain
47	Y	0.498527944087982	gain
47	V	0.49877193570137	gain
47	K	1.0	neutral
48	A	0.499629646539688	gain
48	R	0.500146269798279	loss
48	N	0.499798148870468	gain
48	C	0.500221788883209	loss
48	Q	0.499798148870468	gain
48	E	0.499798148870468	gain
48	G	0.499629646539688	gain
48	H	0.500146269798279	loss
48	I	0.500032067298889	loss
48	L	0.499977827072144	gain
48	K	0.499798148870468	gain
48	M	0.499977827072144	gain
48	F	0.500221788883209	loss
48	P	0.500146269798279	loss
48	S	0.499629646539688	gain
48	T	0.499629646539688	gain
48	W	0.5003901720047	loss
48	Y	0.500146269798279	loss
48	V	0.500221788883209	loss
48	D	1.0	neutral
49	A	0.498179882764816	gain
49	R	0.498527944087982	gain
49	N	0.498179882764816	gain
49	D	0.498179882764816	gain
49	C	0.49877193570137	gain
49	E	0.498179882764816	gain
49	G	0.498179882764816	gain
49	H	0.498527944087982	gain
49	I	0.49877193570137	gain
49	L	0.498527944087982	gain
49	K	0.498179882764816	gain
49	M	0.498527944087982	gain
49	F	0.49877193570137	gain
49	P	0.498527944087982	gain
49	S	0.498179882764816	gain
49	T	0.498179882764816	gain
49	W	0.49877193570137	gain
49	Y	0.498527944087982	gain
49	V	0.49877193570137	gain
49	Q	1.0	neutral
50	A	0.499439984560013	gain
50	R	0.499956488609314	gain
50	N	0.499608337879181	gain
50	C	0.500221788883209	loss
50	Q	0.499608337879181	gain
50	E	0.499608337879181	gain
50	G	0.499439984560013	gain
50	H	0.499956488609314	gain
50	I	0.500221788883209	loss
50	L	0.499788135290146	gain
50	K	0.499608337879181	gain
50	M	0.499977827072144	gain
50	F	0.500032067298889	loss
50	P	0.499956488609314	gain
50	S	0.499439984560013	gain
50	T	0.499439984560013	gain
50	W	0.5003901720047	loss
50	Y	0.500146269798279	loss
50	V	0.500221788883209	loss
50	D	1.0	neutral
51	R	0.499023973941803	gain
51	A	0.49867582321167	gain
51	N	0.49867582321167	gain
51	D	0.49867582321167	gain
51	C	0.499267935752869	gain
51	Q	0.49867582321167	gain
51	E	0.49867582321167	gain
51	G	0.49867582321167	gain
51	H	0.499023973941803	gain
51	I	0.499267935752869	gain
51	K	0.49867582321167	gain
51	M	0.499023973941803	gain
51	F	0.499267935752869	gain
51	P	0.499023973941803	gain
51	S	0.49867582321167	gain
51	T	0.49867582321167	gain
51	W	0.499267935752869	gain
51	Y	0.499023973941803	gain
51	V	0.499267935752869	gain
51	L	1.0	neutral
52	R	0.498527944087982	gain
52	N	0.498179882764816	gain
52	D	0.498179882764816	gain
52	C	0.49877193570137	gain
52	Q	0.498179882764816	gain
52	E	0.498179882764816	gain
52	G	0.498179882764816	gain
52	H	0.498527944087982	gain
52	I	0.49877193570137	gain
52	L	0.498527944087982	gain
52	M	0.498527944087982	gain
52	F	0.49877193570137	gain
52	P	0.498527944087982	gain
52	S	0.498179882764816	gain
52	T	0.498179882764816	gain
52	W	0.49877193570137	gain
52	Y	0.498527944087982	gain
52	V	0.49877193570137	gain
52	A	1.0	neutral
52	K	1.0	neutral
53	P	0.500876784324646	loss
53	R	0.500687062740326	loss
53	N	0.500338971614838	loss
53	D	0.500338971614838	loss
53	C	0.500762581825256	loss
53	Q	0.500338971614838	loss
53	E	0.500338971614838	loss
53	G	0.500170528888702	loss
53	H	0.500687062740326	loss
53	I	0.500952303409576	loss
53	L	0.500518679618835	loss
53	K	0.500338971614838	loss
53	M	0.500708401203156	loss
53	F	0.500952303409576	loss
53	T	0.500170528888702	loss
53	W	0.501120746135712	loss
53	Y	0.500876784324646	loss
53	V	0.500762581825256	loss
53	A	1.0	neutral
53	S	1.0	neutral
54	A	0.500833809375763	loss
54	N	0.501191914081573	loss
54	D	0.501191914081573	loss
54	C	0.501425862312317	loss
54	Q	0.501002192497253	loss
54	E	0.501191914081573	loss
54	G	0.501023530960083	loss
54	H	0.501540064811707	loss
54	I	0.501425862312317	loss
54	L	0.501181960105896	loss
54	K	0.501191914081573	loss
54	M	0.501181960105896	loss
54	F	0.501425862312317	loss
54	P	0.501540064811707	loss
54	S	0.500833809375763	loss
54	T	0.500833809375763	loss
54	W	0.501783967018127	loss
54	Y	0.501540064811707	loss
54	V	0.501425862312317	loss
54	R	1.0	neutral
55	L	0.50329726934433	loss
55	A	0.503051042556763	loss
55	R	0.503390848636627	loss
55	N	0.503390848636627	loss
55	D	0.503390848636627	loss
55	C	0.502849042415619	loss
55	Q	0.503390848636627	loss
55	E	0.503390848636627	loss
55	G	0.502861380577087	loss
55	H	0.503390848636627	loss
55	I	0.503020465373993	loss
55	K	0.503390848636627	loss
55	M	0.503222465515137	loss
55	F	0.503020465373993	loss
55	S	0.502861380577087	loss
55	T	0.502861380577087	loss
55	W	0.503188848495483	loss
55	Y	0.503390848636627	loss
55	V	0.502849042415619	loss
55	P	1.0	neutral
56	A	0.4975605905056	gain
56	R	0.497908741235733	gain
56	N	0.4975605905056	gain
56	D	0.4975605905056	gain
56	C	0.498152673244476	gain
56	Q	0.4975605905056	gain
56	G	0.4975605905056	gain
56	H	0.497908741235733	gain
56	I	0.498152673244476	gain
56	L	0.497908741235733	gain
56	K	0.4975605905056	gain
56	M	0.497908741235733	gain
56	F	0.498152673244476	gain
56	P	0.497908741235733	gain
56	S	0.4975605905056	gain
56	T	0.4975605905056	gain
56	W	0.498152673244476	gain
56	Y	0.497908741235733	gain
56	V	0.498152673244476	gain
56	E	1.0	neutral
57	A	0.500360250473022	loss
57	R	0.500876784324646	loss
57	N	0.500528633594513	loss
57	D	0.500528633594513	loss
57	C	0.500762581825256	loss
57	Q	0.500528633594513	loss
57	E	0.500528633594513	loss
57	G	0.500360250473022	loss
57	H	0.500876784324646	loss
57	I	0.500952303409576	loss
57	L	0.500708401203156	loss
57	K	0.500528633594513	loss
57	M	0.500518679618835	loss
57	F	0.500952303409576	loss
57	P	0.500876784324646	loss
57	T	0.500360250473022	loss
57	W	0.501120746135712	loss
57	Y	0.500876784324646	loss
57	V	0.500952303409576	loss
57	S	1.0	neutral
58	A	0.49851205945015	gain
58	R	0.498860150575638	gain
58	N	0.49851205945015	gain
58	D	0.49851205945015	gain
58	C	0.499104082584381	gain
58	Q	0.49851205945015	gain
58	E	0.49851205945015	gain
58	G	0.49851205945015	gain
58	H	0.498860150575638	gain
58	I	0.499104082584381	gain
58	L	0.498860150575638	gain
58	K	0.49851205945015	gain
58	M	0.498860150575638	gain
58	F	0.499104082584381	gain
58	P	0.498860150575638	gain
58	S	0.49851205945015	gain
58	W	0.499104082584381	gain
58	Y	0.498860150575638	gain
58	T	1.0	neutral
58	V	1.0	neutral
59	A	0.4975605905056	gain
59	R	0.497908741235733	gain
59	N	0.4975605905056	gain
59	D	0.4975605905056	gain
59	C	0.498152673244476	gain
59	Q	0.4975605905056	gain
59	G	0.4975605905056	gain
59	H	0.497908741235733	gain
59	I	0.498152673244476	gain
59	L	0.497908741235733	gain
59	K	0.4975605905056	gain
59	M	0.497908741235733	gain
59	F	0.498152673244476	gain
59	P	0.497908741235733	gain
59	S	0.4975605905056	gain
59	T	0.4975605905056	gain
59	W	0.498152673244476	gain
59	Y	0.497908741235733	gain
59	V	0.498152673244476	gain
59	E	1.0	neutral
60	F	0.503026008605957	loss
60	R	0.503228068351746	loss
60	A	0.502797961235046	loss
60	N	0.502969324588776	loss
60	D	0.502969324588776	loss
60	Q	0.502969324588776	loss
60	E	0.502969324588776	loss
60	G	0.502797961235046	loss
60	H	0.502969324588776	loss
60	I	0.502767324447632	loss
60	L	0.502767324447632	loss
60	K	0.502969324588776	loss
60	M	0.502969324588776	loss
60	P	0.502969324588776	loss
60	S	0.502797961235046	loss
60	T	0.502797961235046	loss
60	W	0.502767324447632	loss
60	Y	0.502969324588776	loss
60	V	0.502595901489258	loss
60	C	1.0	neutral
61	A	0.49867582321167	gain
61	R	0.499023973941803	gain
61	N	0.49867582321167	gain
61	D	0.49867582321167	gain
61	C	0.499267935752869	gain
61	Q	0.49867582321167	gain
61	E	0.49867582321167	gain
61	G	0.49867582321167	gain
61	H	0.499023973941803	gain
61	L	0.499023973941803	gain
61	K	0.49867582321167	gain
61	M	0.499023973941803	gain
61	F	0.499267935752869	gain
61	P	0.499023973941803	gain
61	S	0.49867582321167	gain
61	T	0.49867582321167	gain
61	W	0.499267935752869	gain
61	Y	0.499023973941803	gain
61	V	1.0	neutral
61	I	1.0	neutral
62	M	0.501371622085571	loss
62	A	0.501424133777618	loss
62	N	0.501763939857483	loss
62	D	0.501763939857483	loss
62	C	0.501668095588684	loss
62	Q	0.501763939857483	loss
62	E	0.501763939857483	loss
62	G	0.501424133777618	loss
62	H	0.501953661441803	loss
62	I	0.501839518547058	loss
62	L	0.501785278320312	loss
62	K	0.501763939857483	loss
62	F	0.502029240131378	loss
62	P	0.501953661441803	loss
62	S	0.501424133777618	loss
62	T	0.501613855361938	loss
62	W	0.502197623252869	loss
62	Y	0.501953661441803	loss
62	V	0.501668095588684	loss
62	R	1.0	neutral
63	C	0.499267935752869	gain
63	A	0.49867582321167	gain
63	R	0.499023973941803	gain
63	N	0.49867582321167	gain
63	D	0.49867582321167	gain
63	Q	0.49867582321167	gain
63	E	0.49867582321167	gain
63	G	0.49867582321167	gain
63	H	0.499023973941803	gain
63	I	0.499267935752869	gain
63	L	0.499023973941803	gain
63	K	0.49867582321167	gain
63	M	0.499023973941803	gain
63	F	0.499267935752869	gain
63	P	0.499023973941803	gain
63	S	0.49867582321167	gain
63	T	0.49867582321167	gain
63	W	0.499267935752869	gain
63	V	0.499267935752869	gain
63	Y	1.0	neutral
64	A	0.498504132032394	gain
64	R	0.498852282762527	gain
64	D	0.498504132032394	gain
64	C	0.499096184968948	gain
64	Q	0.498504132032394	gain
64	E	0.498504132032394	gain
64	G	0.498504132032394	gain
64	H	0.498852282762527	gain
64	I	0.499096184968948	gain
64	L	0.498852282762527	gain
64	K	0.498504132032394	gain
64	M	0.498852282762527	gain
64	F	0.499096184968948	gain
64	P	0.498852282762527	gain
64	S	0.498504132032394	gain
64	T	0.498504132032394	gain
64	W	0.499096184968948	gain
64	Y	0.498852282762527	gain
64	V	0.499096184968948	gain
64	N	1.0	neutral
65	A	0.49867582321167	gain
65	R	0.499023973941803	gain
65	N	0.49867582321167	gain
65	D	0.49867582321167	gain
65	C	0.499267935752869	gain
65	Q	0.49867582321167	gain
65	E	0.49867582321167	gain
65	G	0.49867582321167	gain
65	H	0.499023973941803	gain
65	I	0.499267935752869	gain
65	L	0.499023973941803	gain
65	K	0.49867582321167	gain
65	M	0.499023973941803	gain
65	P	0.499023973941803	gain
65	S	0.49867582321167	gain
65	T	0.49867582321167	gain
65	W	0.499267935752869	gain
65	Y	0.499023973941803	gain
65	V	0.499267935752869	gain
65	F	1.0	neutral
66	H	0.501540064811707	loss
66	C	0.501615583896637	loss
66	A	0.501023530960083	loss
66	N	0.501191914081573	loss
66	D	0.501191914081573	loss
66	Q	0.501191914081573	loss
66	E	0.501191914081573	loss
66	G	0.501023530960083	loss
66	I	0.501615583896637	loss
66	L	0.501371622085571	loss
66	K	0.501191914081573	loss
66	M	0.501371622085571	loss
66	F	0.501615583896637	loss
66	P	0.501350343227386	loss
66	S	0.501023530960083	loss
66	T	0.501023530960083	loss
66	W	0.501783967018127	loss
66	Y	0.501350343227386	loss
66	V	0.501615583896637	loss
66	R	1.0	neutral
67	V	0.502769351005554	loss
67	A	0.503517627716064	loss
67	R	0.503857374191284	loss
67	N	0.503857374191284	loss
67	D	0.503857374191284	loss
67	C	0.503315567970276	loss
67	Q	0.503857374191284	loss
67	E	0.503857374191284	loss
67	H	0.503857374191284	loss
67	I	0.50348699092865	loss
67	L	0.50348699092865	loss
67	K	0.503857374191284	loss
67	M	0.503688991069794	loss
67	F	0.50348699092865	loss
67	P	0.503857374191284	loss
67	S	0.503327906131744	loss
67	T	0.503517627716064	loss
67	W	0.50365537405014	loss
67	Y	0.503857374191284	loss
67	G	1.0	neutral
68	A	0.49867582321167	gain
68	R	0.499023973941803	gain
68	N	0.49867582321167	gain
68	D	0.49867582321167	gain
68	C	0.499267935752869	gain
68	Q	0.49867582321167	gain
68	E	0.49867582321167	gain
68	G	0.49867582321167	gain
68	H	0.499023973941803	gain
68	I	0.499267935752869	gain
68	L	0.499023973941803	gain
68	K	0.49867582321167	gain
68	M	0.499023973941803	gain
68	P	0.499023973941803	gain
68	S	0.49867582321167	gain
68	T	0.49867582321167	gain
68	W	0.499267935752869	gain
68	Y	0.499023973941803	gain
68	V	0.499267935752869	gain
68	F	1.0	neutral
69	C	0.501649439334869	loss
69	H	0.501573920249939	loss
69	A	0.501023530960083	loss
69	N	0.501191914081573	loss
69	D	0.501191914081573	loss
69	Q	0.501191914081573	loss
69	E	0.501191914081573	loss
69	G	0.501023530960083	loss
69	I	0.501615583896637	loss
69	L	0.501371622085571	loss
69	K	0.501191914081573	loss
69	M	0.501371622085571	loss
69	F	0.501615583896637	loss
69	P	0.501540064811707	loss
69	S	0.501023530960083	loss
69	T	0.501023530960083	loss
69	W	0.501783967018127	loss
69	Y	0.501350343227386	loss
69	V	0.501615583896637	loss
69	R	1.0	neutral
70	A	0.499461382627487	gain
70	R	0.499632805585861	gain
70	N	0.499632805585861	gain
70	D	0.499632805585861	gain
70	C	0.499705374240875	gain
70	Q	0.499632805585861	gain
70	E	0.499632805585861	gain
70	G	0.499461382627487	gain
70	H	0.499632805585861	gain
70	I	0.499876767396927	gain
70	L	0.499632805585861	gain
70	K	0.499632805585861	gain
70	M	0.499632805585861	gain
70	F	0.499876767396927	gain
70	P	0.499632805585861	gain
70	S	0.499461382627487	gain
70	T	0.499461382627487	gain
70	Y	0.499632805585861	gain
70	V	0.499705374240875	gain
70	W	1.0	neutral
71	A	0.4988993704319	gain
71	R	0.499247491359711	gain
71	N	0.4988993704319	gain
71	D	0.4988993704319	gain
71	C	0.499491482973099	gain
71	Q	0.4988993704319	gain
71	E	0.4988993704319	gain
71	G	0.4988993704319	gain
71	H	0.499247491359711	gain
71	I	0.499491482973099	gain
71	K	0.4988993704319	gain
71	M	0.499247491359711	gain
71	F	0.499491482973099	gain
71	P	0.499247491359711	gain
71	S	0.4988993704319	gain
71	T	0.4988993704319	gain
71	W	0.499491482973099	gain
71	Y	0.499247491359711	gain
71	V	0.499491482973099	gain
71	L	1.0	neutral
72	A	0.498994112014771	gain
72	R	0.499342232942581	gain
72	N	0.498994112014771	gain
72	D	0.498994112014771	gain
72	C	0.499586224555969	gain
72	E	0.498994112014771	gain
72	G	0.498994112014771	gain
72	H	0.499342232942581	gain
72	I	0.499586224555969	gain
72	L	0.499342232942581	gain
72	K	0.498994112014771	gain
72	M	0.499342232942581	gain
72	F	0.499586224555969	gain
72	P	0.499342232942581	gain
72	S	0.498994112014771	gain
72	T	0.498994112014771	gain
72	W	0.499586224555969	gain
72	Y	0.499342232942581	gain
72	V	0.499586224555969	gain
72	Q	1.0	neutral
73	R	0.499860674142838	gain
73	N	0.499512553215027	gain
73	D	0.499512553215027	gain
73	C	0.500104606151581	loss
73	Q	0.499512553215027	gain
73	E	0.499512553215027	gain
73	G	0.499512553215027	gain
73	H	0.499860674142838	gain
73	I	0.500104606151581	loss
73	L	0.499860674142838	gain
73	K	0.499512553215027	gain
73	M	0.499860674142838	gain
73	F	0.500104606151581	loss
73	P	0.499860674142838	gain
73	S	0.499512553215027	gain
73	T	0.499512553215027	gain
73	W	0.500104606151581	loss
73	Y	0.499860674142838	gain
73	V	0.500104606151581	loss
73	A	1.0	neutral
74	V	0.502570152282715	loss
74	T	0.502772152423859	loss
74	A	0.502772152423859	loss
74	R	0.502943575382233	loss
74	N	0.502943575382233	loss
74	D	0.502943575382233	loss
74	C	0.502570152282715	loss
74	Q	0.502943575382233	loss
74	E	0.502943575382233	loss
74	G	0.502772152423859	loss
74	H	0.502943575382233	loss
74	I	0.502741575241089	loss
74	L	0.502741575241089	loss
74	K	0.502943575382233	loss
74	F	0.502741575241089	loss
74	P	0.502943575382233	loss
74	S	0.502772152423859	loss
74	W	0.502741575241089	loss
74	Y	0.502943575382233	loss
74	M	1.0	neutral
75	A	0.49867582321167	gain
75	R	0.499023973941803	gain
75	N	0.49867582321167	gain
75	D	0.49867582321167	gain
75	C	0.499267935752869	gain
75	Q	0.49867582321167	gain
75	E	0.49867582321167	gain
75	G	0.49867582321167	gain
75	H	0.499023973941803	gain
75	L	0.499023973941803	gain
75	K	0.49867582321167	gain
75	M	0.499023973941803	gain
75	F	0.499267935752869	gain
75	P	0.499023973941803	gain
75	S	0.49867582321167	gain
75	T	0.49867582321167	gain
75	W	0.499267935752869	gain
75	Y	0.499023973941803	gain
75	V	0.499267935752869	gain
75	I	1.0	neutral
76	A	0.499490112066269	gain
76	R	0.499838292598724	gain
76	N	0.499490112066269	gain
76	D	0.499490112066269	gain
76	C	0.500082194805145	loss
76	Q	0.499490112066269	gain
76	E	0.499490112066269	gain
76	G	0.499490112066269	gain
76	H	0.499838292598724	gain
76	I	0.500082194805145	loss
76	L	0.499838292598724	gain
76	K	0.499490112066269	gain
76	M	0.499838292598724	gain
76	P	0.499838292598724	gain
76	S	0.499490112066269	gain
76	T	0.499490112066269	gain
76	W	0.500082194805145	loss
76	Y	0.499838292598724	gain
76	V	0.500082194805145	loss
76	F	1.0	neutral
77	V	0.501979410648346	loss
77	R	0.503129780292511	loss
77	N	0.503129780292511	loss
77	D	0.503129780292511	loss
77	C	0.502756416797638	loss
77	Q	0.503129780292511	loss
77	E	0.503129780292511	loss
77	G	0.502958357334137	loss
77	H	0.503129780292511	loss
77	I	0.502927780151367	loss
77	L	0.502927780151367	loss
77	K	0.503129780292511	loss
77	M	0.503129780292511	loss
77	F	0.502927780151367	loss
77	P	0.503129780292511	loss
77	S	0.502958357334137	loss
77	T	0.502958357334137	loss
77	W	0.502927780151367	loss
77	Y	0.503129780292511	loss
77	A	1.0	neutral
78	A	0.49867582321167	gain
78	R	0.499023973941803	gain
78	N	0.49867582321167	gain
78	D	0.49867582321167	gain
78	C	0.499267935752869	gain
78	Q	0.49867582321167	gain
78	E	0.49867582321167	gain
78	G	0.49867582321167	gain
78	H	0.499023973941803	gain
78	L	0.499023973941803	gain
78	K	0.49867582321167	gain
78	M	0.499023973941803	gain
78	F	0.499267935752869	gain
78	P	0.499023973941803	gain
78	S	0.49867582321167	gain
78	T	0.49867582321167	gain
78	W	0.499267935752869	gain
78	Y	0.499023973941803	gain
78	V	0.499267935752869	gain
78	I	1.0	neutral
79	A	0.49836054444313	gain
79	R	0.498708724975586	gain
79	N	0.49836054444313	gain
79	D	0.49836054444313	gain
79	C	0.498952686786652	gain
79	Q	0.49836054444313	gain
79	G	0.49836054444313	gain
79	H	0.498708724975586	gain
79	I	0.498952686786652	gain
79	L	0.498708724975586	gain
79	K	0.49836054444313	gain
79	M	0.498708724975586	gain
79	F	0.498952686786652	gain
79	P	0.498708724975586	gain
79	S	0.49836054444313	gain
79	T	0.49836054444313	gain
79	W	0.498952686786652	gain
79	Y	0.498708724975586	gain
79	V	0.498952686786652	gain
79	E	1.0	neutral
80	D	0.502159714698792	loss
80	A	0.501988351345062	loss
80	R	0.502159714698792	loss
80	N	0.502159714698792	loss
80	C	0.501786291599274	loss
80	Q	0.502159714698792	loss
80	G	0.501988351345062	loss
80	H	0.502159714698792	loss
80	I	0.501957714557648	loss
80	L	0.501957714557648	loss
80	K	0.502159714698792	loss
80	M	0.502159714698792	loss
80	F	0.501957714557648	loss
80	P	0.502159714698792	loss
80	S	0.501988351345062	loss
80	T	0.501988351345062	loss
80	W	0.501957714557648	loss
80	Y	0.502159714698792	loss
80	V	0.501786291599274	loss
80	E	1.0	neutral
81	M	0.503433048725128	loss
81	T	0.503261625766754	loss
81	K	0.503433048725128	loss
81	A	0.503261625766754	loss
81	R	0.503433048725128	loss
81	N	0.503433048725128	loss
81	D	0.503433048725128	loss
81	C	0.50305962562561	loss
81	Q	0.503433048725128	loss
81	E	0.503433048725128	loss
81	G	0.503261625766754	loss
81	H	0.503433048725128	loss
81	L	0.50323098897934	loss
81	F	0.50323098897934	loss
81	P	0.503433048725128	loss
81	S	0.503261625766754	loss
81	W	0.50323098897934	loss
81	Y	0.503433048725128	loss
81	V	0.50305962562561	loss
81	I	1.0	neutral
82	K	0.503238677978516	loss
82	A	0.502603530883789	loss
82	R	0.502774953842163	loss
82	D	0.502774953842163	loss
82	C	0.502401530742645	loss
82	Q	0.502774953842163	loss
82	E	0.502774953842163	loss
82	G	0.502603530883789	loss
82	H	0.502774953842163	loss
82	I	0.502572953701019	loss
82	L	0.502572953701019	loss
82	M	0.502774953842163	loss
82	F	0.502572953701019	loss
82	P	0.502774953842163	loss
82	S	0.502603530883789	loss
82	T	0.502603530883789	loss
82	W	0.502572953701019	loss
82	Y	0.502774953842163	loss
82	V	0.502401530742645	loss
82	N	1.0	neutral
83	A	0.500360250473022	loss
83	R	0.500876784324646	loss
83	D	0.500528633594513	loss
83	C	0.500952303409576	loss
83	Q	0.500528633594513	loss
83	E	0.500528633594513	loss
83	G	0.500360250473022	loss
83	H	0.500876784324646	loss
83	I	0.500952303409576	loss
83	L	0.500708401203156	loss
83	K	0.500338971614838	loss
83	M	0.500708401203156	loss
83	F	0.500952303409576	loss
83	P	0.500876784324646	loss
83	T	0.500360250473022	loss
83	W	0.501120746135712	loss
83	Y	0.500876784324646	loss
83	V	0.500952303409576	loss
83	N	1.0	neutral
83	S	1.0	neutral
84	A	0.500394105911255	loss
84	R	0.501100361347198	loss
84	N	0.50056254863739	loss
84	D	0.50056254863739	loss
84	C	0.501175880432129	loss
84	Q	0.500752210617065	loss
84	E	0.500752210617065	loss
84	G	0.500394105911255	loss
84	H	0.501100361347198	loss
84	I	0.501175880432129	loss
84	L	0.500931978225708	loss
84	K	0.50056254863739	loss
84	M	0.500931978225708	loss
84	F	0.501175880432129	loss
84	P	0.501100361347198	loss
84	T	0.500583827495575	loss
84	W	0.501344263553619	loss
84	Y	0.501100361347198	loss
84	V	0.500986218452454	loss
84	S	1.0	neutral
85	A	0.500170528888702	loss
85	R	0.500876784324646	loss
85	N	0.500528633594513	loss
85	D	0.500528633594513	loss
85	C	0.500952303409576	loss
85	Q	0.500528633594513	loss
85	E	0.500528633594513	loss
85	G	0.500360250473022	loss
85	H	0.500876784324646	loss
85	I	0.500762581825256	loss
85	L	0.500708401203156	loss
85	K	0.500528633594513	loss
85	M	0.500708401203156	loss
85	F	0.500952303409576	loss
85	T	0.500170528888702	loss
85	W	0.501120746135712	loss
85	Y	0.500876784324646	loss
85	V	0.500952303409576	loss
85	S	1.0	neutral
85	P	1.0	neutral
86	R	0.498860150575638	gain
86	N	0.49851205945015	gain
86	D	0.49851205945015	gain
86	C	0.499104082584381	gain
86	Q	0.49851205945015	gain
86	E	0.49851205945015	gain
86	G	0.49851205945015	gain
86	H	0.498860150575638	gain
86	I	0.499104082584381	gain
86	L	0.498860150575638	gain
86	K	0.49851205945015	gain
86	M	0.498860150575638	gain
86	F	0.499104082584381	gain
86	P	0.498860150575638	gain
86	S	0.49851205945015	gain
86	W	0.499104082584381	gain
86	Y	0.498860150575638	gain
86	V	0.499104082584381	gain
86	T	1.0	neutral
86	A	1.0	neutral
87	A	0.502958357334137	loss
87	R	0.503129780292511	loss
87	N	0.503129780292511	loss
87	D	0.503129780292511	loss
87	C	0.502756416797638	loss
87	Q	0.503129780292511	loss
87	E	0.503129780292511	loss
87	G	0.502958357334137	loss
87	H	0.503129780292511	loss
87	I	0.502927780151367	loss
87	K	0.503129780292511	loss
87	M	0.503129780292511	loss
87	F	0.502927780151367	loss
87	P	0.503129780292511	loss
87	S	0.502958357334137	loss
87	T	0.502958357334137	loss
87	W	0.502927780151367	loss
87	Y	0.503129780292511	loss
87	V	0.502756416797638	loss
87	L	1.0	neutral
88	A	0.503261625766754	loss
88	R	0.503433048725128	loss
88	N	0.503433048725128	loss
88	D	0.503433048725128	loss
88	C	0.50305962562561	loss
88	Q	0.503433048725128	loss
88	E	0.503433048725128	loss
88	G	0.503261625766754	loss
88	H	0.503433048725128	loss
88	I	0.50323098897934	loss
88	K	0.503433048725128	loss
88	M	0.503433048725128	loss
88	F	0.50323098897934	loss
88	P	0.503433048725128	loss
88	S	0.503261625766754	loss
88	T	0.503261625766754	loss
88	W	0.50323098897934	loss
88	Y	0.503433048725128	loss
88	V	0.50305962562561	loss
88	L	1.0	neutral
89	A	0.503517627716064	loss
89	R	0.503857374191284	loss
89	N	0.503857374191284	loss
89	D	0.503857374191284	loss
89	C	0.503315567970276	loss
89	Q	0.503857374191284	loss
89	E	0.503857374191284	loss
89	G	0.503517627716064	loss
89	H	0.503857374191284	loss
89	I	0.50348699092865	loss
89	L	0.50329726934433	loss
89	K	0.503857374191284	loss
89	M	0.503688991069794	loss
89	F	0.50348699092865	loss
89	S	0.503517627716064	loss
89	T	0.503517627716064	loss
89	W	0.50365537405014	loss
89	Y	0.503857374191284	loss
89	V	0.503315567970276	loss
89	P	1.0	neutral
90	T	0.498727649450302	gain
90	A	0.498504132032394	gain
90	R	0.498852282762527	gain
90	D	0.498504132032394	gain
90	C	0.499096184968948	gain
90	Q	0.498504132032394	gain
90	E	0.498504132032394	gain
90	G	0.498504132032394	gain
90	H	0.498852282762527	gain
90	I	0.499096184968948	gain
90	L	0.498852282762527	gain
90	K	0.498504132032394	gain
90	M	0.498852282762527	gain
90	F	0.499096184968948	gain
90	P	0.498852282762527	gain
90	S	0.498504132032394	gain
90	W	0.499096184968948	gain
90	Y	0.498852282762527	gain
90	V	0.499096184968948	gain
90	N	1.0	neutral
91	A	0.49867582321167	gain
91	R	0.499023973941803	gain
91	N	0.49867582321167	gain
91	D	0.49867582321167	gain
91	C	0.499267935752869	gain
91	Q	0.49867582321167	gain
91	E	0.49867582321167	gain
91	G	0.49867582321167	gain
91	H	0.499023973941803	gain
91	K	0.49867582321167	gain
91	F	0.499267935752869	gain
91	P	0.499023973941803	gain
91	S	0.49867582321167	gain
91	T	0.49867582321167	gain
91	W	0.499267935752869	gain
91	Y	0.499023973941803	gain
91	V	0.499267935752869	gain
91	M	1.0	neutral
91	I	1.0	neutral
91	L	1.0	neutral
92	A	0.49851205945015	gain
92	R	0.498860150575638	gain
92	N	0.49851205945015	gain
92	D	0.49851205945015	gain
92	C	0.499104082584381	gain
92	Q	0.49851205945015	gain
92	E	0.49851205945015	gain
92	G	0.49851205945015	gain
92	H	0.498860150575638	gain
92	I	0.499104082584381	gain
92	L	0.498860150575638	gain
92	K	0.49851205945015	gain
92	M	0.498860150575638	gain
92	F	0.499104082584381	gain
92	P	0.498860150575638	gain
92	S	0.49851205945015	gain
92	W	0.499104082584381	gain
92	Y	0.498860150575638	gain
92	V	0.499104082584381	gain
92	T	1.0	neutral
93	A	0.502797961235046	loss
93	R	0.502969324588776	loss
93	N	0.502969324588776	loss
93	D	0.502969324588776	loss
93	C	0.502595901489258	loss
93	Q	0.502969324588776	loss
93	E	0.502969324588776	loss
93	G	0.502797961235046	loss
93	H	0.502969324588776	loss
93	I	0.502767324447632	loss
93	K	0.502969324588776	loss
93	M	0.502969324588776	loss
93	F	0.502767324447632	loss
93	P	0.502969324588776	loss
93	S	0.502797961235046	loss
93	T	0.502797961235046	loss
93	W	0.502767324447632	loss
93	Y	0.502969324588776	loss
93	V	0.502595901489258	loss
93	L	1.0	neutral
94	A	0.502864241600037	loss
94	R	0.503393709659576	loss
94	N	0.503203988075256	loss
94	D	0.503393709659576	loss
94	C	0.502662241458893	loss
94	Q	0.503393709659576	loss
94	E	0.503393709659576	loss
94	H	0.503393709659576	loss
94	I	0.503023326396942	loss
94	L	0.503023326396942	loss
94	K	0.503393709659576	loss
94	M	0.503225326538086	loss
94	F	0.503023326396942	loss
94	P	0.503393709659576	loss
94	S	0.503053963184357	loss
94	T	0.503053963184357	loss
94	W	0.503191709518433	loss
94	Y	0.503393709659576	loss
94	V	0.502851903438568	loss
94	G	1.0	neutral
95	A	0.502772152423859	loss
95	R	0.502943575382233	loss
95	N	0.502943575382233	loss
95	D	0.502943575382233	loss
95	C	0.502570152282715	loss
95	Q	0.502943575382233	loss
95	E	0.502943575382233	loss
95	G	0.502772152423859	loss
95	H	0.502943575382233	loss
95	I	0.502741575241089	loss
95	L	0.502741575241089	loss
95	K	0.502943575382233	loss
95	M	0.502943575382233	loss
95	F	0.502741575241089	loss
95	P	0.502943575382233	loss
95	S	0.502772152423859	loss
95	T	0.502772152423859	loss
95	W	0.502741575241089	loss
95	V	0.502570152282715	loss
95	Y	1.0	neutral
96	A	0.501023530960083	loss
96	N	0.501191914081573	loss
96	D	0.501002192497253	loss
96	C	0.501615583896637	loss
96	Q	0.501002192497253	loss
96	E	0.501002192497253	loss
96	G	0.501023530960083	loss
96	H	0.501350343227386	loss
96	I	0.501615583896637	loss
96	L	0.501371622085571	loss
96	K	0.501002192497253	loss
96	M	0.501371622085571	loss
96	F	0.501615583896637	loss
96	P	0.501540064811707	loss
96	S	0.501023530960083	loss
96	T	0.501023530960083	loss
96	W	0.501594305038452	loss
96	Y	0.501540064811707	loss
96	V	0.501615583896637	loss
96	R	1.0	neutral
97	A	0.499469608068466	gain
97	R	0.499640971422195	gain
97	N	0.499640971422195	gain
97	D	0.499640971422195	gain
97	C	0.499713540077209	gain
97	Q	0.499640971422195	gain
97	E	0.499640971422195	gain
97	G	0.499469608068466	gain
97	H	0.499640971422195	gain
97	L	0.499640971422195	gain
97	K	0.499640971422195	gain
97	M	0.499640971422195	gain
97	F	0.499884933233261	gain
97	P	0.499640971422195	gain
97	S	0.499469608068466	gain
97	T	0.499469608068466	gain
97	W	0.499884933233261	gain
97	Y	0.499640971422195	gain
97	V	0.499713540077209	gain
97	I	1.0	neutral
98	A	0.49867582321167	gain
98	R	0.499023973941803	gain
98	N	0.49867582321167	gain
98	D	0.49867582321167	gain
98	C	0.499267935752869	gain
98	Q	0.49867582321167	gain
98	E	0.49867582321167	gain
98	G	0.49867582321167	gain
98	H	0.499023973941803	gain
98	I	0.499267935752869	gain
98	L	0.499023973941803	gain
98	K	0.49867582321167	gain
98	M	0.499023973941803	gain
98	P	0.499023973941803	gain
98	S	0.49867582321167	gain
98	T	0.49867582321167	gain
98	W	0.499267935752869	gain
98	Y	0.499023973941803	gain
98	V	0.499267935752869	gain
98	F	1.0	neutral
99	A	0.502015829086304	loss
99	R	0.502165913581848	loss
99	N	0.502165913581848	loss
99	C	0.501813769340515	loss
99	Q	0.502355575561523	loss
99	E	0.502355575561523	loss
99	G	0.502015829086304	loss
99	H	0.502355575561523	loss
99	I	0.501985192298889	loss
99	L	0.501985192298889	loss
99	K	0.502355575561523	loss
99	M	0.502187192440033	loss
99	F	0.501985192298889	loss
99	P	0.502355575561523	loss
99	S	0.502015829086304	loss
99	T	0.502015829086304	loss
99	W	0.50215357542038	loss
99	Y	0.502355575561523	loss
99	V	0.501813769340515	loss
99	D	1.0	neutral
100	I	0.501927256584167	loss
100	A	0.501957893371582	loss
100	R	0.502129256725311	loss
100	N	0.502129256725311	loss
100	D	0.502129256725311	loss
100	C	0.501755893230438	loss
100	Q	0.502129256725311	loss
100	E	0.502129256725311	loss
100	G	0.501957893371582	loss
100	H	0.502129256725311	loss
100	L	0.501927256584167	loss
100	K	0.502129256725311	loss
100	M	0.502129256725311	loss
100	F	0.501927256584167	loss
100	P	0.502129256725311	loss
100	S	0.501957893371582	loss
100	W	0.501927256584167	loss
100	Y	0.502129256725311	loss
100	V	0.501755893230438	loss
[truncated: 19,561 more rows]
