# Supplementary material for: Evolutionary history of calcium-sensing receptors unveils hyper/hypocalcemia-causing mutations
Source: PLoS Comput Biol. 2024 Nov 12;20(11):e1012591. doi: 10.1371/journal.pcbi.1012591 (PMC11584096; doi:10.1371/journal.pcbi.1012591)
Supplement: S3 Table — (CSV) [file pcbi.1012591.s005.csv]

position	ref_aa	substitution	Our_prediction	Our_score	gnomAD_id	VEP	Significance	Allele_Frequency	Alpha_missense_score	Alpha_missense_prediction	glof_score	glof_prediction	our_output	Alpha_output	glof_output	true_label
2	A	E	gain	0.498512059		missense_variant		6.846876454961246e-07	0.146	benign	0.5248999592796639	Neutral	1	0.0	0
4	Y	C	gain	0.499267936		missense_variant	Uncertain significance	6.16125e-06	0.0599	benign	0.5394353621626162	Neutral	1	0.0	0
5	S	R	loss	0.500876784		missense_variant	Uncertain significance	2.05363e-06	0.1945	benign	0.5557966706877738	Neutral	1	0.0	0
5	S	G	loss	0.500170529		missense_variant		6.570470000000001e-06	0.0579	benign	0.6571133401645289	Neutral	1	0.0	0
5	S	T	loss	0.50036025		missense_variant		1.36911e-06	0.0704	benign	0.6106319352844102	Neutral	1	0.0	0
6	C	G	gain	0.498512059		missense_variant	Uncertain significance	2.05355e-06	0.0602	benign	0.4916627870000001	GOF	1	0.0	1
6	C	S	gain	0.498512059		missense_variant		6.845179829719307e-07	0.0788	benign	0.5907105520334707	Neutral	1	0.0	0
7	C	F	gain	0.499104083		missense_variant	Uncertain significance	1.36893e-06	0.0485	benign	0.6286279071204751	Neutral	1	0.0	0
7	C	S	gain	0.498512059		missense_variant	Uncertain significance	6.84465507729669e-07	0.0858	benign	0.5953174728541429	Neutral	1	0.0	0
7	C	W	gain	0.499104083		missense_variant	Uncertain significance	2.05334e-06	0.1226	benign	0.6080006195731569	Neutral	1	0.0	0
7	C	Y	neutral	1.0		missense_variant	Uncertain significance	2.0534e-06	0.0779	benign	0.6448875154806707	Neutral	0	0.0	0
9	V	F	gain	0.499104083		missense_variant	Uncertain significance	3.42199e-06	0.0589	benign	0.6780860309547962	Neutral	1	0.0	0
9	V	I	neutral	1.0		missense_variant		6.84398988184536e-07	0.0671	benign	0.6758136279958069	Neutral	0	0.0	0
10	L	I	loss	0.5002684000000001		missense_variant	Uncertain significance	6.843530878695678e-07	0.0708	benign	0.5798229948106381	Neutral	1	0.0	0
10	L	F	loss	0.5002684000000001		missense_variant	Uncertain significance	6.843530878695678e-07	0.0545	benign	0.6303551872804799	Neutral	1	0.0	0
10	L	V	loss	0.5002684000000001		missense_variant		2.05306e-06	0.066	benign	0.6714376768040241	Neutral	1	0.0	0
11	L	S	gain	0.49867582299999996		missense_variant	Uncertain significance	5.2536899999999995e-05	0.1189	benign	0.5159566540236507	GOF	1	0.0	1
11	L	F	gain	0.499267936		missense_variant		6.843118765063414e-07	0.0643	benign	0.4886781624342848	Neutral	1	0.0	0
12	A	P	gain	0.499083757		missense_variant		6.843034475207685e-07	0.1332	benign	0.5880404940415187	GOF	1	0.0	1
13	L	F	neutral	1.0		missense_variant		4.10556e-06	0.0481	benign	0.654112178	Neutral	0	0.0	0
14	T	A	gain	0.498512059		missense_variant	Uncertain significance	1.3014200000000005e-05	0.0593	benign	0.6575019701055506	Neutral	1	0.0	0
14	T	N	gain	0.498512059		missense_variant	Uncertain significance	6.842285323297981e-07	0.1006	benign	0.6175123652243477	Neutral	1	0.0	0
16	H	R	gain	0.499219209		missense_variant		6.841798462511049e-07	0.0684	benign	0.6866164850567741	Neutral	1	0.0	0
16	H	D	gain	0.498871028		missense_variant		6.842004433618873e-07	0.0836	benign	0.7023961596687978	Neutral	1	0.0	0
16	H	Y	gain	0.499219209		missense_variant	Uncertain significance	6.842004433618873e-07	0.0732	benign	0.7090195060601839	Neutral	1	0.0	0
17	T	I	gain	0.499104083		missense_variant	Uncertain significance	3.42079e-06	0.083	benign	0.7054450618987195	Neutral	1	0.0	0
18	S	F	loss	0.501418889		missense_variant	Uncertain significance	1.23928e-06	0.1325	benign	0.5551897633395415	GOF	1	0.0	1
19	A	P	gain	0.49886015100000003		missense_variant	Uncertain significance	6.841358474869635e-07	0.1414	benign	0.4568375983914574	GOF	1	0.0	1
19	A	D	gain	0.498512059		missense_variant		6.841358474869635e-07	0.1698	benign	0.4505187526954904	GOF	1	0.0	1
20	Y	C	gain	0.499267936		missense_variant		6.841077661281826e-07	0.4864	ambiguous	0.5672891575169299	GOF	1	0.5	1
21	G	R	loss	0.501159847		missense_variant	Uncertain significance	2.0523300000000002e-06	0.7206	pathogenic	0.5670299090555885	GOF	1	1.0	1
22	P	L	loss	0.500708401		missense_variant		6.57341e-06	0.4143	ambiguous	0.6783828065940044	GOF	1	0.5	1
25	R	Q	loss	0.501191914		missense_variant	Uncertain significance	4.337e-06	0.4321	ambiguous	0.5886659733484986	GOF	1	0.5	1
25	R	L	loss	0.5013716220000001		missense_variant	Uncertain significance	6.840787511458319e-07	0.7716	pathogenic	0.6257821414538579	GOF	1	1.0	1
27	Q	P	gain	0.498527944		missense_variant		6.840637766340232e-07	0.9553	pathogenic	0.84871521	GOF	1	1.0	1
28	K	N	gain	0.498179883		missense_variant		2.05217e-06	0.7643	pathogenic	0.6200010449324355	GOF	1	1.0	1
30	G	R	loss	0.50339371		missense_variant		1.8587599999999998e-06	0.9959	pathogenic	0.5664090227806066	LOF	1	1.0	1
31	D	N	loss	0.5029328470000001		missense_variant		6.840553537592261e-07	0.3692	ambiguous	0.5762852635864744	GOF	1	0.5	1
32	I	L	gain	0.499408364		missense_variant		6.840534820374398e-07	0.221	benign	0.4651750354011792	Neutral	1	0.0	0
32	I	F	gain	0.49965226700000004		missense_variant	Uncertain significance	6.840534820374398e-07	0.3693	ambiguous	0.6016221704942167	GOF	1	0.5	1
33	I	S	gain	0.49867582299999996		missense_variant	Uncertain significance	3.71745e-06	0.7821	pathogenic	0.4891981921270198	LOF	1	1.0	1
34	L	P	loss	0.50312978		missense_variant	Conflicting interpretations of pathogenicity	6.840478669335365e-07	0.9949	pathogenic	0.8342531241048542	LOF	1	1.0	1	1.0
35	G	A	loss	0.503327906		missense_variant		6.840488027777854e-07	0.9	pathogenic	0.6756861666710527	LOF	1	1.0	1
36	G	R	loss	0.503203988		missense_variant	Uncertain significance	7.434889999999997e-06	0.9987	pathogenic	0.8092907031268036	LOF	1	1.0	1
38	F	L	loss	0.502741575		missense_variant		6.840497386245948e-07	0.9964	pathogenic	0.8056899777385088	LOF	1	1.0	1
40	I	V	gain	0.49971354		missense_variant	Uncertain significance	6.5722e-06	0.1087	benign	0.6737865149253303	Neutral	1	0.0	0
41	H	R	loss	0.500033498		missense_variant		1.36809e-06	0.9364	pathogenic	0.6972952256161332	LOF	1	1.0	1
43	G	A	loss	0.500453532		missense_variant		6.840488027777854e-07	0.3869	ambiguous	0.4729474265212221	GOF	1	0.5	1
44	V	E	gain	0.498735607		missense_variant	Uncertain significance	2.0521400000000005e-06	0.8174	pathogenic	0.4181207760314516	LOF	1	1.0	1
44	V	I	gain	0.49932766		missense_variant	Uncertain significance	2.0521400000000005e-06	0.1199	benign	0.7179023825911159	Neutral	1	0.0	0
45	A	E	gain	0.498512059		missense_variant	Uncertain significance	2.7362e-06	0.2313	benign	0.3994674196457672	Neutral	1	0.0	0
45	A	G	gain	0.498512059		missense_variant		6.840497386245948e-07	0.2423	benign	0.6212113187489999	Neutral	1	0.0	0
46	A	T	gain	0.498512059		missense_variant		1.3681e-06	0.1014	benign	0.7202130035972253	Neutral	1	0.0	0
47	K	R	gain	0.498527944		missense_variant		1.3681e-06	0.0915	benign	0.7477206049302471	Neutral	1	0.0	0
49	Q	R	gain	0.498527944		missense_variant	Uncertain significance	1.36809e-06	0.1595	benign	0.5616336380426745	Neutral	1	0.0	0
51	L	F	gain	0.499267936		missense_variant	Uncertain significance	6.5722e-06	0.551	ambiguous	0.4838585555350498	Neutral	1	0.5	0
52	K	R	gain	0.498527944		missense_variant	Uncertain significance	6.840534820374398e-07	0.0818	benign	0.6951985885360114	Neutral	1	0.0	0
53	S	L	loss	0.50051868		missense_variant		6.840534820374398e-07	0.1421	benign	0.6387820202114172	Neutral	1	0.0	0
55	P	L	loss	0.5032972689999999		missense_variant	Pathogenic	2.05218e-06	0.9621	pathogenic	0.6130580908733906	LOF	1	1.0	1	1.0
56	E	D	gain	0.497560591		missense_variant		6.840581613611114e-07	0.2657	benign	0.5087485814443397	GOF	1	0.0	1
58	V	L	gain	0.49886015100000003		missense_variant	Uncertain significance	1.8586599999999998e-06	0.1931	benign	0.7155861860634862	Neutral	1	0.0	0
58	V	M	gain	0.49886015100000003		missense_variant		6.840647125218045e-07	0.1494	benign	0.4794942549940709	Neutral	1	0.0	0
59	E	G	gain	0.497560591		missense_variant	Uncertain significance	6.15672e-06	0.225	benign	0.4631733438012715	GOF	1	0.0	1
60	C	F	loss	0.5030260089999999		missense_variant	Uncertain significance	4.78867e-06	0.9975	pathogenic	0.7293901770000001	LOF	1	1.0	1
60	C	Y	loss	0.502969325		missense_variant		6.840955982552826e-07	0.9978	pathogenic	0.7364998359540795	LOF	1	1.0	1
62	R	S	loss	0.501424134		missense_variant		6.842107423823397e-07	0.73	pathogenic	0.5335563784460746	LOF	1	1.0	1
63	Y	C	gain	0.499267936		missense_variant	Uncertain significance	1.3684299999999999e-06	0.867	pathogenic	0.595658094	LOF	1	1.0	1
66	R	H	loss	0.501540065		missense_variant	Pathogenic/Likely pathogenic	1.36824e-06	0.8928	pathogenic	0.6647748338206232	LOF	1	1.0	1	1.0
66	R	C	loss	0.501615584		missense_variant	Pathogenic/Likely pathogenic	2.73648e-06	0.9834	pathogenic	0.7318348170025759	LOF	1	1.0	1	1.0
66	R	L	loss	0.5013716220000001		missense_variant	Uncertain significance	6.841218065194071e-07	0.9670000000000001	pathogenic	0.6467490204568342	LOF	1	1.0	1
69	R	C	loss	0.501649439		missense_variant	Uncertain significance	6.840824948762221e-07	0.9347	pathogenic	0.7927940919369166	LOF	1	1.0	1
69	R	H	loss	0.50157392		missense_variant	Conflicting interpretations of pathogenicity	3.09813e-06	0.8887	pathogenic	0.7885693925694495	LOF	1	1.0	1	1.0
73	A	D	gain	0.49951255299999997		missense_variant		1.3681299999999999e-06	0.988	pathogenic	0.8082791021401701	LOF	1	1.0	1
74	M	L	loss	0.502741575		missense_variant	Uncertain significance	6.19589e-06	0.5944	pathogenic	0.5338927770656008	LOF	1	1.0	1
75	I	L	gain	0.499023974		missense_variant		2.05218e-06	0.1945	benign	0.4072383711523696	Neutral	1	0.0	0
77	A	S	loss	0.502958357		missense_variant	Uncertain significance	6.840600331085057e-07	0.2297	benign	0.7930166565277136	LOF	1	0.0	1
78	I	T	gain	0.49867582299999996		missense_variant	Uncertain significance	6.840656484121468e-07	0.3252	benign	0.8443981970000001	LOF	1	0.0	1
78	I	V	gain	0.499267936		missense_variant	Uncertain significance	6.19561e-06	0.0738	benign	0.4058284129269373	LOF	1	0.0	1
80	E	A	loss	0.501988351		missense_variant	Uncertain significance	6.840675202005138e-07	0.6247	pathogenic	0.7421933524432208	LOF	1	1.0	1
80	E	Q	loss	0.502159715		missense_variant		1.3681299999999999e-06	0.2668	benign	0.7214137362896264	LOF	1	0.0	1
80	E	K	loss	0.502159715		missense_variant		6.840647125218045e-07	0.5512	ambiguous	0.7887131574866377	LOF	1	0.5	1
81	I	T	loss	0.503261626		missense_variant	Uncertain significance	6.570470000000001e-06	0.9624	pathogenic	0.8666776024440849	LOF	1	1.0	1
81	I	K	loss	0.503433049		missense_variant		1.3681200000000002e-06	0.9939	pathogenic	0.8833292019696287	LOF	1	1.0	1
81	I	L	loss	0.503230989		missense_variant		6.84070327902271e-07	0.6786	pathogenic	0.7564080886235028	LOF	1	1.0	1
83	S	R	loss	0.500876784		missense_variant	Uncertain significance	1.31284e-05	0.1146	benign	0.4983779425317898	Neutral	1	0.0	0
84	S	G	loss	0.500394106		missense_variant		6.840712638079787e-07	0.2479	benign	0.3756800514354316	GOF	1	0.0	1
86	A	G	gain	0.498512059		missense_variant		6.840909184194216e-07	0.1031	benign	0.7396230713583665	Neutral	1	0.0	0
86	A	S	gain	0.498512059		missense_variant	Uncertain significance	2.05221e-06	0.0663	benign	0.7550672061366143	Neutral	1	0.0	0
87	L	F	loss	0.50292778		missense_variant		6.840731356270762e-07	0.193	benign	0.7161116807958848	LOF	1	0.0	1
87	L	P	loss	0.50312978		missense_variant		6.840712638079787e-07	0.9317	pathogenic	0.8525495638342022	LOF	1	1.0	1
88	L	F	loss	0.503230989		missense_variant	Uncertain significance	6.841030861258421e-07	0.8119	pathogenic	0.8238951586826673	LOF	1	1.0	1
89	P	R	loss	0.503857374		missense_variant	Uncertain significance	1.8586900000000002e-06	0.6111	pathogenic	0.8010859159109391	LOF	1	1.0	1
90	N	T	gain	0.498727649		missense_variant	Conflicting interpretations of pathogenicity	1.8590299999999999e-06	0.364	ambiguous	0.5105828118010536	GOF	1	0.5	1	1.0
91	L	F	gain	0.499267936		missense_variant	Uncertain significance	1.36834e-06	0.1428	benign	0.6653438813761816	Neutral	1	0.0	0
92	T	M	gain	0.49886015100000003		missense_variant	Uncertain significance	2.05259e-06	0.3101	benign	0.7465741647260733	LOF	1	0.0	1
93	L	P	loss	0.502969325		missense_variant		6.56927e-06	0.9959	pathogenic	0.8980350178365584	LOF	1	1.0	1
97	I	M	gain	0.499640971		missense_variant	Uncertain significance	1.3681100000000001e-06	0.7340000000000001	pathogenic	0.338269676	GOF	1	1.0	1
99	D	E	loss	0.502355576		missense_variant		6.840581613611114e-07	0.9978	pathogenic	0.7657488884048833	LOF	1	1.0	1
99	D	V	loss	0.501813769		missense_variant	Uncertain significance	6.840525461803874e-07	0.9996	pathogenic	0.811741862	LOF	1	1.0	1
100	T	P	loss	0.502129257		missense_variant		6.840534820374398e-07	0.9614	pathogenic	0.7131371000142259	LOF	1	1.0	1
100	T	S	loss	0.5019578929999999		missense_variant	Uncertain significance	6.840534820374398e-07	0.4281	ambiguous	0.5262889034870748	LOF	1	0.5	1
103	T	I	gain	0.499104083		missense_variant	Uncertain significance	1.42486e-05	0.9537	pathogenic	0.5256943005735083	LOF	1	1.0	1
104	V	I	gain	0.499104083		missense_variant	Uncertain significance	3.4202499999999996e-06	0.1341	benign	0.5314685977392497	LOF	1	0.0	1
105	S	F	loss	0.5009523029999999		missense_variant		6.840497386245948e-07	0.9529	pathogenic	0.5533740602803665	GOF	1	1.0	1
108	L	S	gain	0.49867582299999996		missense_variant	Uncertain significance	6.840450594161539e-07	0.985	pathogenic	0.7603223594978405	LOF	1	1.0	1
114	F	S	loss	0.502772152		missense_variant	Uncertain significance	6.840469310918485e-07	0.9957	pathogenic	0.7862390199233761	LOF	1	1.0	1
121	D	E	gain	0.499608338		missense_variant	Uncertain significance	2.47816e-05	0.8604	pathogenic	0.6088622041907699	GOF	1	1.0	1
121	D	G	gain	0.499439985		missense_variant		6.840562896239606e-07	0.9141	pathogenic	0.6054434503980397	GOF	1	1.0	1
122	S	Y	loss	0.500876784		missense_variant	Uncertain significance	6.840656484121468e-07	0.7024	pathogenic	0.7645430618906431	GOF	1	1.0	1
124	N	K	loss	0.502121091		missense_variant	Conflicting interpretations of pathogenicity	1.3681299999999999e-06	0.7195	pathogenic	0.8080285454846762	GOF	1	1.0	1	1.0
127	E	G	gain	0.497560591		missense_variant	Likely pathogenic	6.840834308152222e-07	0.5075	ambiguous	0.7877043706427862	GOF	1	0.5	1	1.0
127	E	D	gain	0.497560591		missense_variant		6.570470000000001e-06	0.2455	benign	0.6124266820001191	GOF	1	0.0	1
130	N	D	loss	0.502344728		missense_variant		6.840740715404664e-07	0.21600000000000005	benign	0.8039037560516068	GOF	1	0.0	1
132	S	T	neutral	1.0		missense_variant	Uncertain significance	2.05222e-06	0.0844	benign	0.5462056021166647	Neutral	0	0.0	0
137	S	F	loss	0.5009523029999999		missense_variant		6.840740715404664e-07	0.8334	pathogenic	0.4724321279054145	GOF	1	1.0	1
140	A	V	loss	0.502854645		missense_variant		6.841620588352004e-07	0.8859	pathogenic	0.7836864530458818	LOF	1	1.0	1
141	V	L	loss	0.50292778		missense_variant		6.840693919991244e-07	0.7893	pathogenic	0.5798695284117564	LOF	1	1.0	1
142	V	L	gain	0.49886015100000003		missense_variant		6.840740715404664e-07	0.8253	pathogenic	0.6570024745479901	LOF	1	1.0	1
143	G	E	loss	0.50339371		missense_variant	Pathogenic	6.840665843050499e-07	0.998	pathogenic	0.8700806624302471	LOF	1	1.0	1	1.0
143	G	R	loss	0.50339371		missense_variant	Likely pathogenic	2.47834e-06	0.9988	pathogenic	0.8610763426454946	LOF	1	1.0	1	1.0
144	A	T	gain	0.498512059		missense_variant		6.841049581190946e-07	0.6658	pathogenic	0.7201522889189209	LOF	1	1.0	1
145	T	S	gain	0.498512059		missense_variant		6.840721997162468e-07	0.1596	benign	0.5955524788822677	Neutral	1	0.0	0
149	V	I	neutral	1.0		missense_variant	Conflicting interpretations of pathogenicity	8.67404e-06	0.0548	benign	0.6633608874028903	Neutral	0	0.0	0	1.0
151	T	M	gain	0.49886015100000003		missense_variant	Pathogenic	6.840843667567834e-07	0.1362	benign	0.614369698	GOF	1	0.0	1	1.0
152	A	V	gain	0.499104083		missense_variant	Uncertain significance	4.33702e-06	0.7197	pathogenic	0.4969217831817469	GOF	1	1.0	1
154	A	G	gain	0.49951255299999997		missense_variant		6.84134911404529e-07	0.4323	ambiguous	0.5554734579999999	LOF	1	0.5	1
155	N	S	gain	0.498727649		missense_variant		6.841189983950568e-07	0.1246	benign	0.5714891236794452	GOF	1	0.0	1
157	L	V	loss	0.5002684000000001		missense_variant		6.84178910048262e-07	0.667	pathogenic	0.5151511187735298	LOF	1	1.0	1
159	L	V	loss	0.5002684000000001		missense_variant	Uncertain significance	2.0530799999999997e-06	0.5753	pathogenic	0.4685488086106084	GOF	1	1.0	1
161	Y	H	gain	0.499023974		missense_variant		6.844121036911714e-07	0.2853	benign	0.3497160398312419	LOF	1	0.0	1
163	P	R	loss	0.503857374		missense_variant		6.845592191643722e-07	0.9990000000000001	pathogenic	0.8784297703601172	LOF	1	1.0	1
166	S	T	loss	0.5030510429999999		missense_variant		6.841012141428345e-07	0.9007	pathogenic	0.7434802165864649	LOF	1	1.0	1
168	A	S	gain	0.498512059		missense_variant	Uncertain significance	6.84086238647589e-07	0.2574	benign	0.4088105176116881	LOF	1	0.0	1
171	S	R	loss	0.501100361		missense_variant	Uncertain significance	6.840628407488026e-07	0.9975	pathogenic	0.6984162157273004	LOF	1	1.0	1
171	S	T	loss	0.502781689		missense_variant	Uncertain significance	6.5714199999999975e-06	0.6849	pathogenic	0.5551352752127316	LOF	1	1.0	1
175	S	R	loss	0.502927184		missense_variant		6.840544178970524e-07	0.9651	pathogenic	0.6087246312656652	LOF	1	1.0	1
175	S	N	loss	0.502737463		missense_variant	Uncertain significance	6.569960000000001e-06	0.7415	pathogenic	0.5907295795214306	LOF	1	1.0	1
175	S	G	loss	0.502397656		missense_variant	Uncertain significance	1.3681e-06	0.2409	benign	0.5999520567853893	LOF	1	0.0	1
176	N	K	gain	0.498727649		missense_variant	Uncertain significance	6.84051610325896e-07	0.6404	pathogenic	0.4812218116288942	GOF	1	1.0	1
178	N	D	gain	0.49850413200000004		missense_variant	Pathogenic/Likely pathogenic	6.840506744739651e-07	0.2628	benign	0.7760084569959473	GOF	1	0.0	1	1.0
179	Q	R	gain	0.498527944		missense_variant	Uncertain significance	6.815119999999997e-06	0.2292	benign	0.6491881251953576	GOF	1	0.0	1
179	Q	K	gain	0.498179883		missense_variant		6.840806230059049e-07	0.2315	benign	0.6642202613217286	GOF	1	0.0	1
183	F	S	loss	0.502261162		missense_variant	Uncertain significance	6.57065e-06	0.9965	pathogenic	0.8658787414101085	LOF	1	1.0	1
185	R	Q	loss	0.503467798		missense_variant	Pathogenic	6.840581613611114e-07	0.9342	pathogenic	0.8138139094942821	LOF	1	1.0	1	1.0
186	T	S	loss	0.503261626		missense_variant		6.840497386245948e-07	0.5976	pathogenic	0.6437521290256965	LOF	1	1.0	1
187	I	T	gain	0.49889937		missense_variant	Uncertain significance	2.47831e-06	0.8447	pathogenic	0.7546391750324696	LOF	1	1.0	1
188	P	S	loss	0.503327906		missense_variant		6.840656484121468e-07	0.9004	pathogenic	0.6031198844028084	LOF	1	1.0	1
188	P	T	loss	0.503517628		missense_variant	Uncertain significance	1.0260999999999999e-05	0.9205	pathogenic	0.6620445484284508	LOF	1	1.0	1
189	N	I	gain	0.499096185		missense_variant	Uncertain significance	5.4724699999999984e-06	0.6164	pathogenic	0.4741911217847546	GOF	1	1.0	1
189	N	S	gain	0.49850413200000004		missense_variant	Uncertain significance	3.15967e-05	0.0662	benign	0.5080063247724385	Neutral	1	0.0	0
189	N	T	neutral	1.0		missense_variant		1.3681200000000002e-06	0.1006	benign	0.6324103470678148	Neutral	0	0.0	0
190	D	G	loss	0.5022974610000001		missense_variant		6.840506744739651e-07	0.9943	pathogenic	0.7551265281772186	LOF	1	1.0	1
191	E	G	gain	0.497560591		missense_variant	Uncertain significance	3.0977299999999996e-06	0.2729	benign	0.5234298458740638	GOF	1	0.0	1
192	H	N	gain	0.49968537700000004		missense_variant	Uncertain significance	2.05232e-06	0.1546	benign	0.5699392320000001	Neutral	1	0.0	0
193	Q	L	loss	0.5013337139999999		missense_variant		6.5681399999999976e-06	0.9384	pathogenic	0.6820717828694193	LOF	1	1.0	1
193	Q	K	loss	0.501535714		missense_variant		2.05223e-06	0.9668	pathogenic	0.7954406279332049	LOF	1	1.0	1
195	T	A	gain	0.498512059		missense_variant		6.840740715404664e-07	0.0805	benign	0.4200281568557293	GOF	1	0.0	1
197	M	T	loss	0.500283897		missense_variant	Uncertain significance	3.4202499999999996e-06	0.9458	pathogenic	0.8232463786941028	LOF	1	1.0	1
201	I	T	gain	0.49867582299999996		missense_variant		6.840544178970524e-07	0.5292	ambiguous	0.8707862282647028	LOF	1	0.5	1
201	I	V	gain	0.499267936		missense_variant		2.0521599999999998e-06	0.1217	benign	0.706840218	Neutral	1	0.0	0
204	F	L	loss	0.502741575		missense_variant	Uncertain significance	6.8404700000000004e-06	0.9785	pathogenic	0.8424115924069732	LOF	1	1.0	1
205	R	C	loss	0.501839161		missense_variant	Uncertain significance	9.29327e-06	0.3891	ambiguous	0.6592203559235176	LOF	1	0.5	1
205	R	H	loss	0.501763582		missense_variant	Uncertain significance	5.57601e-06	0.0695	benign	0.4530426667621771	Neutral	1	0.0	0
208	W	R	loss	0.5027749539999999		missense_variant		6.570470000000001e-06	0.9987	pathogenic	0.8894082044205591	LOF	1	1.0	1
212	I	T	gain	0.49867582299999996		missense_variant	Uncertain significance	6.840450594161539e-07	0.9265	pathogenic	0.8936524818601658	LOF	1	1.0	1
212	I	V	gain	0.499267936		missense_variant	Uncertain significance	6.840478669335365e-07	0.0773	benign	0.6114100493669612	Neutral	1	0.0	0
216	D	N	loss	0.500814259		missense_variant	Uncertain significance	4.104280000000002e-06	0.8007	pathogenic	0.7574453027992974	LOF	1	1.0	1
217	D	N	gain	0.499831975		missense_variant	Uncertain significance	2.84993e-05	0.4319	ambiguous	0.4258367771353166	LOF	1	0.5	1
218	Y	H	loss	0.503246784		missense_variant	Uncertain significance	6.840450594161539e-07	0.9979	pathogenic	0.8682094633682872	LOF	1	1.0	1
219	G	E	loss	0.503857374		missense_variant	Uncertain significance	6.57013e-06	0.9991	pathogenic	0.8491473377085258	LOF	1	1.0	1
220	R	Q	loss	0.502782166		missense_variant	Likely pathogenic	6.840544178970524e-07	0.5002	ambiguous	0.6951925645409905	LOF	1	0.5	1	1.0
222	G	R	loss	0.50308764		missense_variant	Likely pathogenic	6.840469310918485e-07	0.9937	pathogenic	0.8342741337001371	LOF	1	1.0	1	1.0
227	R	G	loss	0.501023531		missense_variant	Likely pathogenic	6.840544178970524e-07	0.3668	ambiguous	0.6384524483376488	LOF	1	0.5	1	1.0
227	R	Q	loss	0.5010021920000001		missense_variant	Pathogenic	1.3681100000000001e-06	0.0929	benign	0.4908902497504498	LOF	1	0.0	1	1.0
228	E	D	gain	0.497560591		missense_variant		6.840553537592261e-07	0.2489	benign	0.5511200589999999	GOF	1	0.0	1
234	D	G	gain	0.499663591		missense_variant		6.840534820374398e-07	0.2637	benign	0.5019688397407764	Neutral	1	0.0	0
234	D	Y	loss	0.500369787		missense_variant		6.840544178970524e-07	0.6856	pathogenic	0.6694621642025601	LOF	1	1.0	1
234	D	V	loss	0.500445366		missense_variant	Uncertain significance	6.56909e-06	0.8252	pathogenic	0.5620334513002787	LOF	1	1.0	1
235	I	M	loss	0.50312978		missense_variant		3.09755e-06	0.6335	pathogenic	0.7185355440000001	LOF	1	1.0	1
238	D	N	gain	0.49979814899999997		missense_variant	Uncertain significance	1.1771600000000001e-05	0.2785	benign	0.6628519471572225	Neutral	1	0.0	0
240	S	G	loss	0.50036025		missense_variant	Uncertain significance	2.05215e-06	0.2603	benign	0.4408867313552158	GOF	1	0.0	1
240	S	T	loss	0.50036025		missense_variant		1.3681e-06	0.1633	benign	0.4994503936207469	Neutral	1	0.0	0
245	Q	P	gain	0.498527944		missense_variant		6.840600331085057e-07	0.3866	ambiguous	0.5083073155145807	GOF	1	0.5	1
247	S	F	loss	0.5009523029999999		missense_variant	Uncertain significance	5.82325e-05	0.2096	benign	0.6656135601611604	Neutral	1	0.0	0
247	S	P	loss	0.500687063		missense_variant		2.05217e-06	0.5279	ambiguous	0.5434651525853119	Neutral	1	0.5	0
248	D	N	gain	0.499831975		missense_variant		6.840478669335365e-07	0.0712	benign	0.6867416651581061	Neutral	1	0.0	0
248	D	E	loss	0.500021636		missense_variant		6.840506744739651e-07	0.0837	benign	0.7456918416003777	Neutral	1	0.0	0
250	E	G	gain	0.497560591		missense_variant	Uncertain significance	6.840469310918485e-07	0.0846	benign	0.623104405	Neutral	1	0.0	0
250	E	K	neutral	1.0		missense_variant	Benign/Likely benign	0.0028266890000000003	0.0646	benign	0.5268199317790562	LOF	0	0.0	1	0.0
251	E	D	gain	0.497560591		missense_variant	Uncertain significance	6.840450594161539e-07	0.0952	benign	0.7638247078601619	Neutral	1	0.0	0
251	E	G	gain	0.497560591		missense_variant	Uncertain significance	1.85856e-06	0.1573	benign	0.4545742595566548	Neutral	1	0.0	0
251	E	K	gain	0.497560591		missense_variant		6.840450594161539e-07	0.1207	benign	0.652339866	Neutral	1	0.0	0
252	I	N	gain	0.49889937		missense_variant	Uncertain significance	2.0521400000000005e-06	0.5871	pathogenic	0.8014856979551903	LOF	1	1.0	1
253	Q	L	gain	0.498527944		missense_variant		1.36809e-06	0.1083	benign	0.6110780170380223	Neutral	1	0.0	0
253	Q	K	gain	0.498179883		missense_variant	Conflicting interpretations of pathogenicity	2.97357e-05	0.0784	benign	0.6959853104169711	Neutral	1	0.0	0	1.0
255	V	L	neutral	1.0		missense_variant		6.840441235821475e-07	0.2523	benign	0.6366555114233837	Neutral	0	0.0	0
256	V	A	gain	0.49951255299999997		missense_variant	Uncertain significance	2.0521299999999998e-06	0.096	benign	0.5718757142660119	Neutral	1	0.0	0
256	V	I	loss	0.5001046060000001		missense_variant	Uncertain significance	6.840441235821475e-07	0.1565	benign	0.5942468300051149	Neutral	1	0.0	0
257	E	G	gain	0.497560591		missense_variant	Uncertain significance	1.36809e-06	0.1303	benign	0.6693431401975076	Neutral	1	0.0	0
258	V	A	gain	0.498512059		missense_variant	Uncertain significance	6.840459952527208e-07	0.188	benign	0.6009667690954432	Neutral	1	0.0	0
258	V	E	gain	0.498512059		missense_variant		6.840459952527208e-07	0.2145	benign	0.3952744143218345	Neutral	1	0.0	0
260	Q	R	gain	0.498751551		missense_variant	Conflicting interpretations of pathogenicity	0.000133807	0.1091	benign	0.5166458584598076	Neutral	1	0.0	0	1.0
260	Q	E	neutral	1.0		missense_variant	Uncertain significance	6.840469310918485e-07	0.0782	benign	0.6644595550879399	Neutral	0	0.0	0
263	T	M	gain	0.499083757		missense_variant	Uncertain significance	6.15645e-06	0.3147	benign	0.5873596675277885	LOF	1	0.0	1
263	T	A	gain	0.498735607		missense_variant	Uncertain significance	2.7361900000000003e-06	0.1613	benign	0.4538661183577625	Neutral	1	0.0	0
264	A	V	loss	0.5001046060000001		missense_variant		6.840478669335365e-07	0.6888	pathogenic	0.6449522466444432	LOF	1	1.0	1
268	V	L	loss	0.5021508339999999		missense_variant		1.36809e-06	0.7282	pathogenic	0.5883067322940088	LOF	1	1.0	1
268	V	M	loss	0.502352834		missense_variant	Uncertain significance	2.0521400000000005e-06	0.7643	pathogenic	0.7397451308588943	LOF	1	1.0	1
269	V	I	loss	0.500885427		missense_variant		1.3139100000000001e-05	0.1306	benign	0.4920064886233556	LOF	1	0.0	1
269	V	F	loss	0.500885427		missense_variant		1.2390700000000001e-06	0.8112	pathogenic	0.8281730507808212	LOF	1	1.0	1
270	F	L	loss	0.501990378		missense_variant		6.840459952527208e-07	0.9979	pathogenic	0.8553746890549404	LOF	1	1.0	1
270	F	Y	loss	0.502192438		missense_variant		6.840441235821475e-07	0.7641	pathogenic	0.6063524765015754	LOF	1	1.0	1
271	S	P	loss	0.50212419		missense_variant	Uncertain significance	6.840459952527208e-07	0.9895	pathogenic	0.7711989277041567	LOF	1	1.0	1
272	S	G	loss	0.500170529		missense_variant	Uncertain significance	2.0521400000000005e-06	0.2472	benign	0.4194469945929248	Neutral	1	0.0	0
274	P	L	loss	0.50051868		missense_variant	Uncertain significance	2.73618e-06	0.8105	pathogenic	0.6457830875268474	LOF	1	1.0	1
274	P	S	loss	0.500170529		missense_variant	Uncertain significance	1.23911e-06	0.8234	pathogenic	0.4432252239774547	LOF	1	1.0	1
275	D	Y	loss	0.50014627		missense_variant		6.56487e-06	0.9033	pathogenic	0.7703532595641271	LOF	1	1.0	1
276	L	I	loss	0.5002684000000001		missense_variant		1.36809e-06	0.1459	benign	0.6277258900528989	Neutral	1	0.0	0
278	P	A	loss	0.500170529		missense_variant		6.5700399999999975e-06	0.4415	ambiguous	0.4282538240822335	LOF	1	0.5	1
279	L	V	gain	0.49971354		missense_variant		6.840441235821475e-07	0.1546	benign	0.6210432760043205	LOF	1	0.0	1
282	E	D	gain	0.499286115		missense_variant	Uncertain significance	1.73469e-05	0.7627	pathogenic	0.5571922077365217	LOF	1	1.0	1
282	E	G	gain	0.499114722		missense_variant	Uncertain significance	9.91284e-06	0.6765	pathogenic	0.7662747292943196	LOF	1	1.0	1
282	E	K	gain	0.499286115		missense_variant	Uncertain significance	1.8586e-06	0.8966	pathogenic	0.7928046624500246	LOF	1	1.0	1
283	I	T	gain	0.49867582299999996		missense_variant	Conflicting interpretations of pathogenicity	6.81494e-05	0.2695	benign	0.7333462594318411	LOF	1	0.0	1	1.0
284	V	D	gain	0.498512059		missense_variant		6.840441235821475e-07	0.4943	ambiguous	0.6911030104664141	LOF	1	0.5	1
284	V	F	gain	0.499104083		missense_variant		6.840441235821475e-07	0.2264	benign	0.6324652450801691	LOF	1	0.0	1
285	R	Q	loss	0.50204432		missense_variant	Conflicting interpretations of pathogenicity	2.97383e-05	0.0828	benign	0.6938943021259205	Neutral	1	0.0	0	1.0
285	R	L	loss	0.501875877		missense_variant		6.840459952527208e-07	0.1915	benign	0.4902551385397513	LOF	1	0.0	1
285	R	P	loss	0.50204432		missense_variant		1.36809e-06	0.9358	pathogenic	0.5751208201952083	LOF	1	1.0	1
285	R	W	loss	0.502477944		missense_variant	Conflicting interpretations of pathogenicity	4.104280000000002e-06	0.1805	benign	0.6387835030684453	LOF	1	0.0	1	1.0
286	R	C	loss	0.501615584		missense_variant	Uncertain significance	6.840450594161539e-07	0.42200000000000004	ambiguous	0.7323213195767125	LOF	1	0.5	1
286	R	H	loss	0.5013503429999999		missense_variant	Uncertain significance	4.95638e-06	0.1248	benign	0.5531510105324383	LOF	1	0.0	1
286	R	S	loss	0.501023531		missense_variant	Uncertain significance	6.840450594161539e-07	0.6729999999999999	pathogenic	0.6636938511512059	LOF	1	1.0	1
288	I	V	gain	0.499267936		missense_variant	Uncertain significance	1.36809e-06	0.0859	benign	0.7163338613523778	Neutral	1	0.0	0
289	T	A	gain	0.49951255299999997		missense_variant	Uncertain significance	6.1564599999999975e-06	0.3507	ambiguous	0.6551724140192469	LOF	1	0.5	1
289	T	R	gain	0.499860674		missense_variant	Uncertain significance	6.840497386245948e-07	0.2564	benign	0.7443969590680398	LOF	1	0.0	1
289	T	K	gain	0.49951255299999997		missense_variant		1.31399e-05	0.3236	benign	0.7544415750351969	LOF	1	0.0	1
289	T	M	gain	0.499860674		missense_variant	Uncertain significance	6.15645e-06	0.4769	ambiguous	0.719053213	LOF	1	0.5	1
291	K	N	gain	0.499105394		missense_variant	Uncertain significance	2.05215e-06	0.8698	pathogenic	0.6131924209417331	Neutral	1	1.0	0
296	S	R	loss	0.503554165		missense_variant		6.840721997162468e-07	0.9984	pathogenic	0.8484531198635246	LOF	1	1.0	1
297	E	K	gain	0.49848616100000004		missense_variant	Pathogenic	2.73625e-06	0.9846	pathogenic	0.8764410405451086	LOF	1	1.0	1	1.0
300	A	T	gain	0.498735607		missense_variant		6.56953e-06	0.4387	ambiguous	0.6369691343545947	LOF	1	0.5	1
304	L	P	gain	0.499023974		missense_variant		6.840899824599329e-07	0.9394	pathogenic	0.8570076114455981	LOF	1	1.0	1
304	L	V	gain	0.499267936		missense_variant		6.840778152196368e-07	0.3042	benign	0.4619143100503802	GOF	1	0.0	1
305	I	M	gain	0.499023974		missense_variant		6.84086238647589e-07	0.3049	benign	0.4937566317918105	LOF	1	0.0	1
305	I	F	gain	0.499267936		missense_variant		6.840927903460826e-07	0.467	ambiguous	0.6403757166286383	LOF	1	0.5	1
305	I	V	gain	0.499267936		missense_variant		6.57013e-06	0.1242	benign	0.6931246238776698	Neutral	1	0.0	0
306	A	P	gain	0.49886015100000003		missense_variant		6.840965342301383e-07	0.9664	pathogenic	0.7220449161088477	LOF	1	1.0	1
306	A	T	gain	0.498512059		missense_variant	Uncertain significance	1.3681899999999998e-06	0.4245	ambiguous	0.5500343564960759	LOF	1	0.5	1
306	A	V	gain	0.499104083		missense_variant		6.840824948762221e-07	0.6325	pathogenic	0.6592740505718329	LOF	1	1.0	1
307	M	I	gain	0.499267936		missense_variant	Uncertain significance	1.61089e-05	0.2206	benign	0.5883796166811333	Neutral	1	0.0	0
307	M	L	gain	0.499023974		missense_variant		1.8587200000000002e-06	0.0813	benign	0.6889685391116223	Neutral	1	0.0	0
307	M	V	gain	0.499267936		missense_variant		6.840834308152222e-07	0.0869	benign	0.6025771307878784	Neutral	1	0.0	0
308	P	A	loss	0.50036025		missense_variant		6.840759433749297e-07	0.3811	ambiguous	0.5223460956326502	LOF	1	0.5	1
308	P	T	loss	0.50036025		missense_variant		6.840759433749297e-07	0.4485	ambiguous	0.5467618070893567	LOF	1	0.5	1
309	Q	L	gain	0.498527944		missense_variant	Uncertain significance	1.36814e-06	0.1902	benign	0.7272174917353396	Neutral	1	0.0	0
309	Q	P	gain	0.498527944		missense_variant	Uncertain significance	6.840675202005138e-07	0.1171	benign	0.7217730344984155	Neutral	1	0.0	0
311	F	S	gain	0.49867582299999996		missense_variant		1.3681200000000002e-06	0.4586	ambiguous	0.4614984778498269	LOF	1	0.5	1
311	F	V	gain	0.499267936		missense_variant	Uncertain significance	3.4202999999999997e-06	0.408	ambiguous	0.4279518852828706	LOF	1	0.5	1
312	H	Q	gain	0.498871028		missense_variant	Uncertain significance	6.840553537592261e-07	0.0974	benign	0.7993307012720151	Neutral	1	0.0	0
313	V	L	gain	0.49886015100000003		missense_variant		2.05215e-06	0.4966	ambiguous	0.6641599594988544	LOF	1	0.5	1
313	V	M	gain	0.49886015100000003		missense_variant	Uncertain significance	7.4345000000000006e-06	0.3577	ambiguous	0.7218527032911108	LOF	1	0.5	1
315	G	D	loss	0.50339371		missense_variant	Uncertain significance	1.3681e-06	0.7429	pathogenic	0.6100844840216605	LOF	1	1.0	1
316	G	S	neutral	1.0		missense_variant	Uncertain significance	3.0975599999999987e-06	0.4497	ambiguous	0.5452502343138086	Neutral	0	0.5	0
318	I	N	gain	0.49867582299999996		missense_variant		6.840450594161539e-07	0.9624	pathogenic	0.8857288143218571	LOF	1	1.0	1
318	I	V	gain	0.499267936		missense_variant	Uncertain significance	6.840459952527208e-07	0.0814	benign	0.4133445961568277	Neutral	1	0.0	0
320	F	L	loss	0.501766801		missense_variant		6.840488027777854e-07	0.9567	pathogenic	0.7990143415987504	LOF	1	1.0	1
321	A	T	gain	0.498735607		missense_variant	Uncertain significance	1.3681e-06	0.3921	ambiguous	0.4341592602857428	Neutral	1	0.5	0
321	A	V	gain	0.49932766		missense_variant		6.840450594161539e-07	0.6472	pathogenic	0.7467395138875174	Neutral	1	1.0	0
322	L	R	gain	0.499023974		missense_variant		6.840441235821475e-07	0.9225	pathogenic	0.7657392080564799	LOF	1	1.0	1
324	A	T	gain	0.498512059		missense_variant	Uncertain significance	6.5696100000000004e-06	0.1357	benign	0.4204218680743573	Neutral	1	0.0	0
325	G	R	loss	0.500970125		missense_variant	Uncertain significance	2.0521299999999998e-06	0.5717	pathogenic	0.6864750731072301	LOF	1	1.0	1
325	G	E	loss	0.500621974		missense_variant	Likely pathogenic	6.57177e-06	0.61	pathogenic	0.7380355799073844	LOF	1	1.0	1	1.0
326	Q	K	gain	0.498179883		missense_variant		6.5694399999999996e-06	0.0657	benign	0.7978745971954441	Neutral	1	0.0	0
330	F	C	loss	0.500992358		missense_variant		6.5723699999999996e-06	0.965	pathogenic	0.8056645612468021	LOF	1	1.0	1
330	F	L	loss	0.5011637210000001		missense_variant		6.840469310918485e-07	0.8486	pathogenic	0.49664017	LOF	1	1.0	1
331	R	Q	loss	0.5010021920000001		missense_variant	Uncertain significance	5.47241e-06	0.0725	benign	0.4147341993185076	LOF	1	0.0	1
331	R	W	loss	0.501594305		missense_variant	Uncertain significance	6.840488027777854e-07	0.1315	benign	0.5887305103469471	LOF	1	0.0	1
336	K	N	gain	0.498179883		missense_variant	Conflicting interpretations of pathogenicity	6.5664199999999975e-06	0.0985	benign	0.7221864867232148	Neutral	1	0.0	0	1.0
337	V	F	gain	0.499104083		missense_variant	Uncertain significance	6.840544178970524e-07	0.4196	ambiguous	0.6457055169080442	LOF	1	0.5	1
338	H	R	gain	0.499219209		missense_variant		2.73621e-06	0.1554	benign	0.6616851461570471	Neutral	1	0.0	0
338	H	P	gain	0.499219209		missense_variant		6.840534820374398e-07	0.3681	ambiguous	0.4708034285424771	LOF	1	0.5	1
338	H	Y	gain	0.499219209		missense_variant	Uncertain significance	6.840572254912557e-07	0.1496	benign	0.3439407343663151	GOF	1	0.0	1
339	P	T	loss	0.501129508		missense_variant		6.840553537592261e-07	0.851	pathogenic	0.7150213170131108	LOF	1	1.0	1
340	R	G	loss	0.501023531		missense_variant	Uncertain significance	6.840525461803874e-07	0.0764	benign	0.6528348844577885	Neutral	1	0.0	0
340	R	K	neutral	1.0		missense_variant	Conflicting interpretations of pathogenicity	4.1043199999999995e-06	0.0619	benign	0.6950162980167224	Neutral	0	0.0	0	1.0
341	K	R	gain	0.498527944		missense_variant	Uncertain significance	1.2390700000000001e-06	0.075	benign	0.6670591372532596	Neutral	1	0.0	0
341	K	N	gain	0.498179883		missense_variant	Uncertain significance	3.15963e-05	0.1625	benign	0.6883927775739535	Neutral	1	0.0	0
341	K	M	gain	0.498527944		missense_variant		6.840441235821475e-07	0.1393	benign	0.4552241227188185	Neutral	1	0.0	0
343	V	A	gain	0.498512059		missense_variant	Uncertain significance	2.7362e-06	0.0614	benign	0.7323026193656199	Neutral	1	0.0	0
343	V	I	gain	0.499104083		missense_variant	Uncertain significance	4.78832e-06	0.0646	benign	0.7194421902259146	Neutral	1	0.0	0
345	N	D	gain	0.49850413200000004		missense_variant	Uncertain significance	4.33688e-06	0.3529	ambiguous	0.5361578543092075	GOF	1	0.5	1
345	N	S	gain	0.49850413200000004		missense_variant	Uncertain significance	1.36809e-06	0.1471	benign	0.5245742746312042	LOF	1	0.0	1
346	G	R	loss	0.501159847		missense_variant		2.0521400000000005e-06	0.2517	benign	0.3418837074364028	LOF	1	0.0	1
346	G	C	loss	0.501235366		missense_variant		6.840459952527208e-07	0.4338	ambiguous	0.35747222	Neutral	1	0.5	0
348	A	D	gain	0.498512059		missense_variant		6.840488027777854e-07	0.6688	pathogenic	0.5643076660488535	LOF	1	1.0	1
350	E	Q	gain	0.497560591		missense_variant		6.840488027777854e-07	0.439	ambiguous	0.3835596212172554	GOF	1	0.5	1
350	E	K	gain	0.497560591		missense_variant		6.840488027777854e-07	0.7621	pathogenic	0.7040289894094425	LOF	1	1.0	1
355	T	A	gain	0.498512059		missense_variant	Uncertain significance	6.840450594161539e-07	0.1461	benign	0.5752827178389599	LOF	1	0.0	1
357	N	Y	gain	0.49885228299999995		missense_variant	Uncertain significance	6.840478669335365e-07	0.19899999999999998	benign	0.5738696575018272	LOF	1	0.0	1
358	C	R	gain	0.49886015100000003		missense_variant		6.840478669335365e-07	0.9971	pathogenic	0.8521549561327126	LOF	1	1.0	1
359	H	L	gain	0.499219209		missense_variant	Uncertain significance	1.3681e-06	0.1212	benign	0.5276030277821242	Neutral	1	0.0	0
359	H	Y	neutral	1.0		missense_variant	Uncertain significance	1.8586700000000001e-06	0.0703	benign	0.6892320411711047	Neutral	0	0.0	0
360	L	F	gain	0.499267936		missense_variant	Uncertain significance	2.0521400000000005e-06	0.1123	benign	0.3640938627890565	LOF	1	0.0	1
362	E	K	gain	0.497560591		missense_variant	Uncertain significance	1.36809e-06	0.0924	benign	0.6387993485013306	Neutral	1	0.0	0
363	G	D	loss	0.500621974		missense_variant	Uncertain significance	2.73618e-06	0.079	benign	0.7114901058830202	Neutral	1	0.0	0
363	G	S	neutral	1.0		missense_variant	Uncertain significance	4.1042599999999996e-06	0.0751	benign	0.7982663485402212	Neutral	0	0.0	0
364	A	E	gain	0.498512059		missense_variant	Uncertain significance	8.178229999999999e-05	0.0765	benign	0.7307544311050183	Neutral	1	0.0	0
366	G	E	loss	0.500811696		missense_variant		6.840488027777854e-07	0.0801	benign	0.6938929919029786	Neutral	1	0.0	0
367	P	H	loss	0.500876784		missense_variant	Uncertain significance	1.8586500000000002e-06	0.07400000000000001	benign	0.7648473659691264	Neutral	1	0.0	0
367	P	L	loss	0.500708401		missense_variant	Uncertain significance	6.840450594161539e-07	0.0735	benign	0.6815931254032223	Neutral	1	0.0	0
367	P	S	neutral	1.0		missense_variant	Uncertain significance	2.47803e-06	0.0662	benign	0.6817216850870178	Neutral	0	0.0	0
369	P	R	loss	0.500876784		missense_variant		6.840459952527208e-07	0.0789	benign	0.7504311276394502	Neutral	1	0.0	0
369	P	T	loss	0.50036025		missense_variant	Uncertain significance	2.7361900000000003e-06	0.0694	benign	0.8165224071328736	Neutral	1	0.0	0
370	V	L	gain	0.49886015100000003		missense_variant		6.840450594161539e-07	0.0761	benign	0.8174227458456986	Neutral	1	0.0	0
371	D	N	gain	0.49979814899999997		missense_variant	Uncertain significance	2.47825e-06	0.0788	benign	0.7226568757259084	Neutral	1	0.0	0
371	D	G	gain	0.499629647		missense_variant		6.840450594161539e-07	0.085	benign	0.6233519788912912	Neutral	1	0.0	0
371	D	Y	loss	0.50014627		missense_variant		6.840450594161539e-07	0.132	benign	0.3968663689386291	Neutral	1	0.0	0
372	T	A	gain	0.498512059		missense_variant	Uncertain significance	5.5755499999999995e-06	0.0644	benign	0.7635691620091178	Neutral	1	0.0	0
372	T	P	gain	0.49886015100000003		missense_variant	Uncertain significance	6.840459952527208e-07	0.0534	benign	0.7733156750368905	Neutral	1	0.0	0
375	R	K	neutral	1.0		missense_variant	Uncertain significance	4.104269999999999e-06	0.0682	benign	0.7990784047475739	Neutral	0	0.0	0
376	G	V	loss	0.501235366		missense_variant	Uncertain significance	6.840469310918485e-07	0.0839	benign	0.8065042334659088	Neutral	1	0.0	0
378	E	D	gain	0.497560591		missense_variant		6.56858e-06	0.0842	benign	0.8138264860855263	Neutral	1	0.0	0
378	E	K	gain	0.497560591		missense_variant	Uncertain significance	6.840469310918485e-07	0.0684	benign	0.7638058111656497	Neutral	1	0.0	0
379	E	K	gain	0.497560591		missense_variant	Uncertain significance	2.73618e-06	0.0717	benign	0.7093696938775162	Neutral	1	0.0	0
380	S	R	loss	0.500876784		missense_variant	Uncertain significance	2.72602e-05	0.10400000000000001	benign	0.7773451100350531	Neutral	1	0.0	0
380	S	G	neutral	1.0		missense_variant	Uncertain significance	6.840459952527208e-07	0.0545	benign	0.7432278601054326	Neutral	0	0.0	0
382	D	N	gain	0.49979814899999997		missense_variant	Uncertain significance	1.48684e-05	0.0644	benign	0.7635761088992908	Neutral	1	0.0	0
382	D	E	gain	0.49979814899999997		missense_variant	Uncertain significance	3.71726e-06	0.0738	benign	0.774704313	Neutral	1	0.0	0
382	D	H	loss	0.50014627		missense_variant		6.840469310918485e-07	0.0895	benign	0.7742732404462389	Neutral	1	0.0	0
382	D	Y	loss	0.50014627		missense_variant	Uncertain significance	6.840469310918485e-07	0.0843	benign	0.7573744753391819	Neutral	1	0.0	0
382	D	G	neutral	1.0		missense_variant	Uncertain significance	6.569780000000001e-06	0.065	benign	0.7789186576423459	Neutral	0	0.0	0
383	R	G	loss	0.500833809		missense_variant		3.42022e-06	0.0606	benign	0.7505031298226581	Neutral	1	0.0	0
383	R	S	loss	0.501023531		missense_variant	Uncertain significance	2.726e-05	0.0866	benign	0.7352369917260094	Neutral	1	0.0	0
385	S	R	loss	0.500876784		missense_variant		6.840450594161539e-07	0.1271	benign	0.6779606901869119	Neutral	1	0.0	0
387	S	R	loss	0.500687063		missense_variant	Uncertain significance	6.840525461803874e-07	0.1583	benign	0.6216009586397502	Neutral	1	0.0	0
387	S	G	neutral	1.0		missense_variant		1.3681e-06	0.0577	benign	0.7170538686778969	Neutral	0	0.0	0
388	S	L	loss	0.50051868		missense_variant	Uncertain significance	6.1955099999999975e-06	0.1093	benign	0.5817712256725225	Neutral	1	0.0	0
388	S	W	loss	0.501120746		missense_variant	Uncertain significance	2.7362200000000003e-06	0.2397	benign	0.4377682781304532	LOF	1	0.0	1
390	A	G	gain	0.498512059		missense_variant	Uncertain significance	2.05219e-06	0.0805	benign	0.8042135731019509	Neutral	1	0.0	0
390	A	T	gain	0.498512059		missense_variant	Uncertain significance	3.4202800000000012e-06	0.0677	benign	0.7680002857339844	Neutral	1	0.0	0
391	F	L	gain	0.499023974		missense_variant		1.3681100000000001e-06	0.5764	pathogenic	0.6291382935819496	Neutral	1	1.0	0
392	R	Q	loss	0.501191914		missense_variant	Uncertain significance	5.472819999999998e-06	0.1284	benign	0.5013712354025507	LOF	1	0.0	1
392	R	L	loss	0.5013716220000001		missense_variant	Uncertain significance	6.841030861258421e-07	0.2509	benign	0.5456372069682965	LOF	1	0.0	1
393	P	T	loss	0.50036025		missense_variant	Uncertain significance	6.840768792960028e-07	0.1383	benign	0.5443166053578509	LOF	1	0.0	1
394	L	H	gain	0.499023974		missense_variant	Uncertain significance	7.52465e-06	0.0988	benign	0.5031416059188498	LOF	1	0.0	1
395	C	R	loss	0.503433049		missense_variant	Likely pathogenic	6.840525461803874e-07	0.9977	pathogenic	0.8541138011931871	LOF	1	1.0	1	1.0
395	C	W	loss	0.503230989		missense_variant		6.841264867778874e-07	0.9981	pathogenic	0.7115873886223272	LOF	1	1.0	1
396	T	K	gain	0.498512059		missense_variant		6.5697e-06	0.2001	benign	0.5522805402046526	LOF	1	0.0	1
397	G	R	loss	0.501159847		missense_variant	Conflicting interpretations of pathogenicity	1.2390799999999998e-06	0.8456	pathogenic	0.7175493015089429	LOF	1	1.0	1	1.0
397	G	V	loss	0.501235366		missense_variant		6.840590972335285e-07	0.9395	pathogenic	0.7004717750932525	LOF	1	1.0	1
398	D	N	gain	0.49979814899999997		missense_variant	Conflicting interpretations of pathogenicity	0.000231694	0.0708	benign	0.4488687719949715	Neutral	1	0.0	0	1.0
398	D	G	gain	0.499629647		missense_variant	Uncertain significance	2.9120500000000014e-05	0.1319	benign	0.4009600308198756	Neutral	1	0.0	0
398	D	V	loss	0.500032067		missense_variant	Uncertain significance	6.840899824599329e-07	0.1217	benign	0.4145475381331066	Neutral	1	0.0	0
398	D	E	neutral	1.0		missense_variant		6.840881105486386e-07	0.0661	benign	0.7107388365108644	Neutral	0	0.0	0
400	N	I	gain	0.4993197620000001		missense_variant	Uncertain significance	8.67313e-06	0.2055	benign	0.5714722249942805	LOF	1	0.0	1
402	S	R	loss	0.50308764		missense_variant	Uncertain significance	6.840871745968332e-07	0.1986	benign	0.4974625312117945	Neutral	1	0.0	0
402	S	N	loss	0.50308764		missense_variant	Uncertain significance	6.84070327902271e-07	0.0731	benign	0.6296987219151603	Neutral	1	0.0	0
402	S	G	loss	0.502747834		missense_variant	Uncertain significance	1.3681200000000002e-06	0.0823	benign	0.6535894550352981	Neutral	1	0.0	0
403	S	R	loss	0.500687063		missense_variant	Uncertain significance	6.840581613611114e-07	0.2316	benign	0.4521945092015504	GOF	1	0.0	1
403	S	N	loss	0.500528634		missense_variant		1.3681200000000002e-06	0.0845	benign	0.5612158656871233	Neutral	1	0.0	0
403	S	C	loss	0.5009523029999999		missense_variant		6.840581613611114e-07	0.2496	benign	0.4319843366527944	GOF	1	0.0	1
405	E	D	gain	0.497560591		missense_variant		6.840525461803874e-07	0.1192	benign	0.3834539459801219	Neutral	1	0.0	0
405	E	K	gain	0.497560591		missense_variant	Uncertain significance	3.7174699999999996e-06	0.1219	benign	0.5727831613131598	LOF	1	0.0	1
407	P	A	loss	0.50036025		missense_variant	Uncertain significance	1.31425e-05	0.1942	benign	0.5423214996443156	LOF	1	0.0	1
407	P	R	loss	0.500876784		missense_variant		1.3681100000000001e-06	0.6752	pathogenic	0.7272486204186144	LOF	1	1.0	1
409	I	T	gain	0.49867582299999996		missense_variant	Uncertain significance	2.7362e-06	0.0707	benign	0.5846102905335001	Neutral	1	0.0	0
409	I	V	gain	0.499267936		missense_variant	Uncertain significance	6.840478669335365e-07	0.0594	benign	0.6370548625700873	Neutral	1	0.0	0
409	I	L	neutral	1.0		missense_variant	Uncertain significance	1.3681e-06	0.0434	benign	0.6661925273042685	Neutral	0	0.0	0
410	D	Y	loss	0.50014627		missense_variant		6.840478669335365e-07	0.8254	pathogenic	0.8042643727541325	LOF	1	1.0	1
412	T	A	gain	0.498512059		missense_variant	Uncertain significance	6.840544178970524e-07	0.1528	benign	0.39138469335503295	Neutral	1	0.0	0
412	T	M	gain	0.49886015100000003		missense_variant	Uncertain significance	4.33688e-06	0.2591	benign	0.5916855877237506	LOF	1	0.0	1
413	H	R	gain	0.499219209		missense_variant		6.840478669335365e-07	0.4989	ambiguous	0.6385916146360865	LOF	1	0.5	1
413	H	L	gain	0.499219209		missense_variant	Uncertain significance	6.840478669335365e-07	0.4524	ambiguous	0.6018718318809444	LOF	1	0.5	1
415	R	Q	loss	0.501191914		missense_variant	Conflicting interpretations of pathogenicity	1.3681299999999999e-06	0.6402	pathogenic	0.8050741614758112	LOF	1	1.0	1	1.0
417	S	C	loss	0.50117588		missense_variant	Conflicting interpretations of pathogenicity	1.3681299999999999e-06	0.5928	pathogenic	0.7785392843028782	LOF	1	1.0	1	1.0
422	L	V	neutral	1.0		missense_variant	Uncertain significance	3.09782e-06	0.0827	benign	0.7078908667050899	Neutral	0	0.0	0
423	A	T	loss	0.503261626		missense_variant	Uncertain significance	6.84079687074588e-07	0.871	pathogenic	0.8096515012965569	LOF	1	1.0	1
423	A	V	loss	0.503059626		missense_variant		6.841058941195625e-07	0.9641	pathogenic	0.8059995728295041	LOF	1	1.0	1
427	I	M	gain	0.499023974		missense_variant	Uncertain significance	6.840937263132548e-07	0.2989	benign	0.6573837511440608	LOF	1	0.0	1
427	I	T	gain	0.49867582299999996		missense_variant	Uncertain significance	6.840759433749297e-07	0.7547	pathogenic	0.8187969011502119	LOF	1	1.0	1
428	A	V	loss	0.503059626		missense_variant	Uncertain significance	1.92088e-05	0.613	pathogenic	0.7294078567113018	LOF	1	1.0	1
429	H	Q	gain	0.49968537700000004		missense_variant	Uncertain significance	8.05492e-06	0.2901	benign	0.5301973783319273	Neutral	1	0.0	0
429	H	Y	neutral	1.0		missense_variant	Benign/Likely benign	0.000486974	0.1092	benign	0.544797224	LOF	0	0.0	1	0.0
430	A	S	loss	0.5024946929999999		missense_variant	Uncertain significance	3.09819e-06	0.2264	benign	0.7193789537268701	LOF	1	0.0	1
430	A	T	loss	0.5024946929999999		missense_variant	Uncertain significance	6.841161902937595e-07	0.6414	pathogenic	0.7945786095924857	LOF	1	1.0	1
433	D	H	gain	0.499956489		missense_variant	Conflicting interpretations of pathogenicity	7.37253e-05	0.3615	ambiguous	0.7152854172446546	LOF	1	0.5	1	1.0
433	D	Y	loss	0.50014627		missense_variant		2.0523e-06	0.4032	ambiguous	0.7239801783619861	LOF	1	0.5	1
434	I	M	gain	0.499023974		missense_variant	Uncertain significance	1.36834e-06	0.2448	benign	0.4163843471517297	GOF	1	0.0	1
435	Y	H	gain	0.499023974		missense_variant		2.7363999999999998e-06	0.0708	benign	0.3475561763905354	GOF	1	0.0	1
440	G	R	loss	0.501159847		missense_variant	Uncertain significance	1.31447e-05	0.5053	ambiguous	0.621170904	LOF	1	0.5	1
441	R	K	neutral	1.0		missense_variant	Uncertain significance	6.570219999999997e-06	0.0636	benign	0.6771311232953271	Neutral	0	0.0	0
442	G	R	loss	0.501159847		missense_variant		6.841377196595182e-07	0.9664	pathogenic	0.7084747397446745	LOF	1	1.0	1
443	L	I	gain	0.499267936		missense_variant	Uncertain significance	1.4871099999999999e-05	0.1387	benign	0.473552431	Neutral	1	0.0	0
443	L	F	gain	0.499267936		missense_variant	Uncertain significance	6.841480167917287e-07	0.3693	ambiguous	0.3825199004583163	GOF	1	0.5	1
445	T	N	gain	0.498735607		missense_variant	Uncertain significance	4.33765e-06	0.1014	benign	0.5468185572567676	Neutral	1	0.0	0
445	T	I	gain	0.49932766		missense_variant	Uncertain significance	2.05255e-06	0.145	benign	0.3749716404407616	Neutral	1	0.0	0
445	T	A	neutral	1.0		missense_variant	Benign/Likely benign	0.007974561	0.0614	benign	0.4666705587712634	Neutral	0	0.0	0	0.0
446	N	S	gain	0.49850413200000004		missense_variant	Uncertain significance	1.36839e-06	0.0966	benign	0.4969352109661452	GOF	1	0.0	1
447	G	D	loss	0.500811696		missense_variant	Uncertain significance	1.85924e-06	0.2413	benign	0.4530202979722434	LOF	1	0.0	1
448	S	C	loss	0.5009523029999999		missense_variant		6.842594328584116e-07	0.4629	ambiguous	0.5522465440595192	GOF	1	0.5	1
448	S	F	loss	0.5009523029999999		missense_variant		6.842594328584116e-07	0.5826	pathogenic	0.5482045801085932	GOF	1	1.0	1
450	A	G	gain	0.498512059		missense_variant		6.84339037983554e-07	0.3175	benign	0.4435387524476561	GOF	1	0.0	1
451	D	N	gain	0.499608338		missense_variant	Uncertain significance	6.5665100000000004e-06	0.1254	benign	0.3583582351715781	Neutral	1	0.0	0
451	D	V	loss	0.500032067		missense_variant		6.843259252770836e-07	0.5796	pathogenic	0.4735969202566825	GOF	1	1.0	1
452	I	V	gain	0.499267936		missense_variant	Uncertain significance	6.8432899999999995e-06	0.1532	benign	0.5476340612764523	Neutral	1	0.0	0
454	K	E	gain	0.499105394		missense_variant	Uncertain significance	1.36898e-06	0.3066	benign	0.5255949819311643	GOF	1	0.0	1
454	K	I	gain	0.499349356		missense_variant		6.845020521371523e-07	0.7133	pathogenic	0.4920285853970448	GOF	1	1.0	1
455	V	A	gain	0.49951255299999997		missense_variant	Uncertain significance	1.3692e-06	0.5865	pathogenic	0.4933225859660253	Neutral	1	1.0	0
455	V	F	loss	0.5001046060000001		missense_variant		2.0539099999999998e-06	0.6859999999999999	pathogenic	0.39302804681766396	Neutral	1	1.0	0
456	E	G	gain	0.497560591		missense_variant	Uncertain significance	6.57073e-06	0.8839	pathogenic	0.7031780739088742	LOF	1	1.0	1
457	A	V	gain	0.499104083		missense_variant	Uncertain significance	1.37012e-06	0.8897	pathogenic	0.7735834053806644	LOF	1	1.0	1
458	W	L	loss	0.503036618		missense_variant		6.852722655238152e-07	0.9884	pathogenic	0.7495902371939696	LOF	1	1.0	1
460	V	I	gain	0.499104083		missense_variant	Uncertain significance	1.8636e-06	0.10400000000000001	benign	0.4381140581411593	LOF	1	0.0	1
462	K	N	gain	0.498179883		missense_variant		6.848198718291128e-07	0.8124	pathogenic	0.4003603694325214	GOF	1	1.0	1
463	H	Q	gain	0.498871028		missense_variant	Uncertain significance	1.11584e-05	0.2108	benign	0.6515758812751797	Neutral	1	0.0	0
464	L	V	gain	0.499480903		missense_variant	Uncertain significance	1.36896e-06	0.2756	benign	0.7295269582509962	LOF	1	0.0	1
465	R	W	loss	0.502007544		missense_variant	Conflicting interpretations of pathogenicity	5.5794500000000004e-06	0.3191	benign	0.8122212075891136	LOF	1	0.0	1	1.0
465	R	Q	loss	0.50122577		missense_variant	Conflicting interpretations of pathogenicity	6.843943041968428e-07	0.1201	benign	0.6984867735573627	LOF	1	0.0	1	1.0
465	R	L	loss	0.50118196		missense_variant		1.3687899999999999e-06	0.3861	ambiguous	0.7367583031278587	LOF	1	0.5	1
466	H	Q	gain	0.498871028		missense_variant		1.23933e-06	0.183	benign	0.4984487234237926	GOF	1	0.0	1
469	F	C	loss	0.502570152		missense_variant	Uncertain significance	6.841115101761587e-07	0.9499	pathogenic	0.8390155583346718	LOF	1	1.0	1
469	F	L	loss	0.50045526		missense_variant		6.565470000000001e-06	0.9852	pathogenic	0.8235123187742833	LOF	1	1.0	1
470	T	A	gain	0.498512059		missense_variant		6.841049581190946e-07	0.1061	benign	0.479785677	LOF	1	0.0	1
471	N	I	gain	0.499096185		missense_variant	Uncertain significance	5.57645e-06	0.6969	pathogenic	0.5031738924476054	GOF	1	1.0	1
472	N	Y	gain	0.49885228299999995		missense_variant		6.840806230059049e-07	0.1108	benign	0.4834385238342029	GOF	1	0.0	1
472	N	S	neutral	1.0		missense_variant		6.840824948762221e-07	0.0591	benign	0.7106138870567147	Neutral	0	0.0	0
473	M	I	gain	0.499267936		missense_variant		6.841199344339455e-07	0.3322	benign	0.6381906292856748	Neutral	1	0.0	0
475	E	K	gain	0.497560591		missense_variant	Uncertain significance	2.7363599999999995e-06	0.3886	ambiguous	0.7777394750086585	LOF	1	0.5	1
476	Q	R	gain	0.498751551		missense_variant		6.840721997162468e-07	0.0786	benign	0.6614638465941137	Neutral	1	0.0	0
476	Q	E	gain	0.49840343		missense_variant	Uncertain significance	6.840834308152222e-07	0.0629	benign	0.5953964486036489	Neutral	1	0.0	0
476	Q	K	gain	0.49840343		missense_variant	Uncertain significance	6.15675e-06	0.0654	benign	0.709173967	Neutral	1	0.0	0
477	V	A	gain	0.498512059		missense_variant		6.840675202005138e-07	0.639	pathogenic	0.7577761570973309	LOF	1	1.0	1
478	T	A	gain	0.498512059		missense_variant		6.840665843050499e-07	0.0641	benign	0.7211847769125049	Neutral	1	0.0	0
478	T	I	gain	0.499104083		missense_variant		2.05219e-06	0.091	benign	0.4065277056020545	Neutral	1	0.0	0
481	E	A	gain	0.497560591		missense_variant		6.840778152196368e-07	0.0935	benign	0.5438799486045547	GOF	1	0.0	1
481	E	D	gain	0.497560591		missense_variant	Uncertain significance	2.05221e-06	0.0675	benign	0.4605054143550596	Neutral	1	0.0	0
482	C	S	gain	0.498512059		missense_variant	Uncertain significance	5.47261e-06	0.0855	benign	0.7265085692911432	Neutral	1	0.0	0
482	C	Y	gain	0.49886015100000003		missense_variant	Uncertain significance	2.47819e-06	0.0597	benign	0.6953700643182769	Neutral	1	0.0	0
482	C	F	neutral	1.0		missense_variant		6.56892e-06	0.061	benign	0.7049932768330027	Neutral	0	0.0	0
484	D	E	loss	0.50007844		missense_variant		1.36816e-06	0.5161	ambiguous	0.5738699513562892	Neutral	1	0.5	0
486	V	L	gain	0.49886015100000003		missense_variant	Uncertain significance	4.7886800000000016e-06	0.0872	benign	0.6273942460088832	Neutral	1	0.0	0
487	G	E	loss	0.500811696		missense_variant	Uncertain significance	1.85875e-06	0.8678	pathogenic	0.7282642620407304	LOF	1	1.0	1
488	N	S	gain	0.49850413200000004		missense_variant	Uncertain significance	1.17722e-05	0.0966	benign	0.48060701439538395	LOF	1	0.0	1
490	S	F	loss	0.5009523029999999		missense_variant	Uncertain significance	7.5256500000000005e-06	0.5538	ambiguous	0.7204563532113663	LOF	1	0.5	1
490	S	P	loss	0.500876784		missense_variant		1.36824e-06	0.9112	pathogenic	0.8002075739722924	LOF	1	1.0	1
491	I	V	gain	0.49949148299999996		missense_variant		4.78875e-06	0.1244	benign	0.4526076401922251	Neutral	1	0.0	0
493	N	K	gain	0.49850413200000004		missense_variant		6.842041884243599e-07	0.9904	pathogenic	0.8040575287673677	LOF	1	1.0	1
493	N	I	gain	0.499096185		missense_variant		6.841714205177536e-07	0.9231	pathogenic	0.8492272888924851	LOF	1	1.0	1
493	N	S	gain	0.49850413200000004		missense_variant	Uncertain significance	1.0533900000000001e-05	0.1712	benign	0.8461675150514785	LOF	1	0.0	1
496	L	F	gain	0.49949148299999996		missense_variant		1.36845e-06	0.1131	benign	0.5210955891869687	Neutral	1	0.0	0
497	S	F	loss	0.50117588		missense_variant		6.842135512599111e-07	0.2353	benign	0.5503147442196077	LOF	1	0.0	1
498	P	A	loss	0.50036025		missense_variant		6.841386557496381e-07	0.0683	benign	0.6719168959954192	Neutral	1	0.0	0
498	P	Q	loss	0.500338972		missense_variant		2.05245e-06	0.086	benign	0.4734205279481007	Neutral	1	0.0	0
499	E	D	gain	0.497560591		missense_variant	Uncertain significance	6.841068301225921e-07	0.0849	benign	0.5270950559341939	Neutral	1	0.0	0
499	E	G	gain	0.497560591		missense_variant	Uncertain significance	1.36821e-06	0.083	benign	0.4189668303192113	LOF	1	0.0	1
500	D	N	gain	0.49979814899999997		missense_variant	Uncertain significance	6.840984061875333e-07	0.0841	benign	0.5015490883778267	LOF	1	0.0	1
500	D	E	gain	0.49979814899999997		missense_variant	Uncertain significance	1.36821e-06	0.2482	benign	0.4111690342330727	LOF	1	0.0	1
500	D	Y	loss	0.50014627		missense_variant		1.3681999999999999e-06	0.2377	benign	0.6394589126990007	LOF	1	0.0	1
503	I	V	neutral	1.0		missense_variant	Uncertain significance	3.09767e-06	0.0498	benign	0.6119483891636762	Neutral	0	0.0	0
504	V	M	gain	0.49886015100000003		missense_variant	Conflicting interpretations of pathogenicity	3.28384e-05	0.09	benign	0.4675285433823328	LOF	1	0.0	1	1.0
504	V	L	gain	0.49886015100000003		missense_variant		6.841208704753956e-07	0.0945	benign	0.4607863898284921	Neutral	1	0.0	0
505	F	L	gain	0.499838293		missense_variant	Uncertain significance	2.7363799999999996e-06	0.9495	pathogenic	0.4055497840915506	LOF	1	1.0	1
508	V	I	loss	0.5021508339999999		missense_variant	Uncertain significance	3.42046e-06	0.0933	benign	0.6753834842967466	Neutral	1	0.0	0
508	V	F	loss	0.5021508339999999		missense_variant		1.3681899999999998e-06	0.7408	pathogenic	0.8173162864879181	LOF	1	1.0	1
509	G	R	loss	0.5036144260000001		missense_variant	Pathogenic/Likely pathogenic	4.10471e-06	0.9962	pathogenic	0.8668538210314993	LOF	1	1.0	1	1.0
509	G	A	loss	0.50327462		missense_variant	Uncertain significance	1.36821e-06	0.9216	pathogenic	0.8212785640553703	LOF	1	1.0	1
510	Y	C	gain	0.499267936		missense_variant	Uncertain significance	4.3370300000000006e-06	0.1595	benign	0.5082520864206186	LOF	1	0.0	1
511	Y	N	gain	0.49949011200000004		missense_variant		6.84109638147048e-07	0.9542	pathogenic	0.8574980787933708	LOF	1	1.0	1
512	N	D	gain	0.49850413200000004		missense_variant	Uncertain significance	1.36822e-06	0.0959	benign	0.6488295414297802	Neutral	1	0.0	0
513	V	I	gain	0.499104083		missense_variant	Uncertain significance	6.841246146668108e-07	0.0754	benign	0.6666669263902997	Neutral	1	0.0	0
515	A	T	gain	0.498512059		missense_variant		2.47846e-06	0.1602	benign	0.4968461470060537	LOF	1	0.0	1
517	K	N	gain	0.498179883		missense_variant		2.05242e-06	0.2543	benign	0.6786986779422375	Neutral	1	0.0	0
517	K	E	gain	0.498179883		missense_variant	Uncertain significance	9.29438e-06	0.1013	benign	0.3983438278339664	Neutral	1	0.0	0
517	K	T	gain	0.498179883		missense_variant		1.36828e-06	0.1348	benign	0.5483802940629613	Neutral	1	0.0	0
518	G	E	loss	0.500811696		missense_variant	Uncertain significance	2.47833e-06	0.1969	benign	0.4040986358224627	LOF	1	0.0	1
520	R	S	loss	0.500833809		missense_variant		6.841676758139885e-07	0.6495	pathogenic	0.4865946806788776	GOF	1	1.0	1
520	R	T	loss	0.500833809		missense_variant		6.841583142339137e-07	0.4012	ambiguous	0.3852561902568761	GOF	1	0.5	1
522	F	I	gain	0.499267936		missense_variant		6.841826548750067e-07	0.1387	benign	0.5993965283851984	LOF	1	0.0	1
522	F	L	gain	0.499023974		missense_variant		6.841826548750067e-07	0.5849	pathogenic	0.5197401015159554	Neutral	1	1.0	0
524	N	K	gain	0.499429643		missense_variant	Uncertain significance	6.57073e-06	0.1853	benign	0.5208719380961417	LOF	1	0.0	1
525	E	A	gain	0.497560591		missense_variant	Uncertain significance	1.36851e-06	0.1831	benign	0.4359774464667567	Neutral	1	0.0	0
525	E	K	gain	0.497560591		missense_variant	Uncertain significance	1.05356e-05	0.0768	benign	0.5958870859981981	Neutral	1	0.0	0
526	E	K	gain	0.497560591		missense_variant	Uncertain significance	1.3685299999999999e-06	0.0728	benign	0.7041523769873679	Neutral	1	0.0	0
527	K	N	gain	0.498179883		missense_variant	Uncertain significance	1.36905e-06	0.13	benign	0.5073953178781363	LOF	1	0.0	1
531	S	N	neutral	1.0		missense_variant	Uncertain significance	2.0555900000000004e-06	0.0752	benign	0.7117543446294621	Neutral	0	0.0	0
532	G	R	loss	0.501159847		missense_variant		6.878175137597894e-07	0.3766	ambiguous	0.6869290716156609	LOF	1	0.5	1
535	R	M	loss	0.50118196		missense_variant		6.57039e-06	0.1324	benign	0.4425500216131435	LOF	1	0.0	1
535	R	S	loss	0.500833809		missense_variant		6.930371939201233e-07	0.1263	benign	0.7690787028962571	Neutral	1	0.0	0
537	V	M	gain	0.49986448899999997		missense_variant	Uncertain significance	1.2390799999999998e-06	0.3222	benign	0.6248953766733469	Neutral	1	0.0	0
539	F	L	gain	0.499023974		missense_variant	Uncertain significance	1.3681e-06	0.8838	pathogenic	0.5326308293194009	Neutral	1	1.0	0
539	F	Y	gain	0.499023974		missense_variant		2.05215e-06	0.1784	benign	0.5461723867667404	Neutral	1	0.0	0
541	N	I	gain	0.499096185		missense_variant		6.840488027777854e-07	0.7736	pathogenic	0.6296334136685682	LOF	1	1.0	1
541	N	S	gain	0.49850413200000004		missense_variant	Uncertain significance	1.73462e-05	0.2041	benign	0.5642740087474789	LOF	1	0.0	1
541	N	T	gain	0.49850413200000004		missense_variant	Uncertain significance	1.8586599999999998e-06	0.6147	pathogenic	0.5588632171821853	LOF	1	1.0	1
543	S	C	loss	0.503012359		missense_variant	Likely benign	6.56875e-06	0.9671	pathogenic	0.6569434265246794	LOF	1	1.0	1	0.0
543	S	T	loss	0.5030246970000001		missense_variant		1.3681100000000001e-06	0.4073	ambiguous	0.3927829955041227	Neutral	1	0.5	0
544	R	Q	loss	0.50176394		missense_variant	Conflicting interpretations of pathogenicity	0.001232183	0.075	benign	0.5050569953761653	LOF	1	0.0	1	1.0
544	R	L	loss	0.5013716220000001		missense_variant		6.840534820374398e-07	0.1536	benign	0.4334970444915867	LOF	1	0.0	1
545	D	N	loss	0.500021636		missense_variant		6.840562896239606e-07	0.19	benign	0.4851379771717636	Neutral	1	0.0	0
547	L	M	gain	0.499023974		missense_variant		6.840525461803874e-07	0.1201	benign	0.6471659257165865	Neutral	1	0.0	0
548	A	E	gain	0.498512059		missense_variant	Uncertain significance	1.36824e-06	0.1691	benign	0.6377595037494758	Neutral	1	0.0	0
548	A	S	gain	0.498512059		missense_variant	Uncertain significance	1.3681200000000002e-06	0.1153	benign	0.633820001	Neutral	1	0.0	0
548	A	T	gain	0.498512059		missense_variant	Uncertain significance	4.10435e-06	0.1465	benign	0.6435627746914974	Neutral	1	0.0	0
555	I	T	gain	0.49867582299999996		missense_variant	Conflicting interpretations of pathogenicity	6.84051610325896e-07	0.5649	pathogenic	0.6458400264794241	LOF	1	1.0	1	1.0
555	I	V	gain	0.499267936		missense_variant	Uncertain significance	6.840553537592261e-07	0.1826	benign	0.480845822	Neutral	1	0.0	0
556	E	A	gain	0.497560591		missense_variant		6.840553537592261e-07	0.3984	ambiguous	0.5353785636087528	Neutral	1	0.5	0
556	E	D	gain	0.497560591		missense_variant	Uncertain significance	1.85868e-06	0.2641	benign	0.6887983775789169	Neutral	1	0.0	0
557	G	R	loss	0.503857374		missense_variant		6.840562896239606e-07	0.8312	pathogenic	0.4329438647448274	LOF	1	1.0	1
558	E	K	gain	0.497560591		missense_variant		6.840562896239606e-07	0.1401	benign	0.6795480125763848	Neutral	1	0.0	0
560	T	A	gain	0.498735607		missense_variant		6.840553537592261e-07	0.2186	benign	0.3953352638790569	Neutral	1	0.0	0
560	T	I	gain	0.49932766		missense_variant		6.840497386245948e-07	0.6066	pathogenic	0.3710378440274239	GOF	1	1.0	1
560	T	P	gain	0.499083757		missense_variant		6.840553537592261e-07	0.3403	ambiguous	0.4169890029461896	LOF	1	0.5	1
565	C	G	loss	0.502797961		missense_variant	Uncertain significance	6.581720000000001e-06	0.9948	pathogenic	0.8489548474740595	LOF	1	1.0	1
565	C	W	loss	0.503230989		missense_variant		6.840637766340232e-07	0.9986	pathogenic	0.7370144326485514	LOF	1	1.0	1
567	E	Q	gain	0.497560591		missense_variant		1.3681200000000002e-06	0.1274	benign	0.6177379337300148	Neutral	1	0.0	0
569	P	L	loss	0.50051868		missense_variant		6.840684560985387e-07	0.4349	ambiguous	0.4855054356870545	LOF	1	0.5	1
569	P	S	neutral	1.0		missense_variant	Uncertain significance	6.840647125218045e-07	0.1974	benign	0.6425936570388554	Neutral	0	0.0	0
574	S	R	loss	0.500876784		missense_variant		6.840890465030052e-07	0.9898	pathogenic	0.7131612723190941	LOF	1	1.0	1
575	D	N	gain	0.499608338		missense_variant	Uncertain significance	2.05226e-06	0.0723	benign	0.5735253785557499	Neutral	1	0.0	0
578	D	N	loss	0.502572775		missense_variant		6.56918e-06	0.4448	ambiguous	0.7673858683677564	LOF	1	0.5	1
582	C	Y	loss	0.502969325		missense_variant	Pathogenic	6.841386557496381e-07	0.9994	pathogenic	0.8236818886471757	LOF	1	1.0	1	1.0
583	N	S	gain	0.49850413200000004		missense_variant	Uncertain significance	2.05225e-06	0.0679	benign	0.6175298582480319	Neutral	1	0.0	0
588	D	E	gain	0.499608338		missense_variant	Uncertain significance	6.840637766340232e-07	0.2183	benign	0.6584939281178495	Neutral	1	0.0	0
588	D	H	gain	0.499956489		missense_variant		6.840619048661429e-07	0.377	ambiguous	0.4141927422870846	LOF	1	0.5	1
588	D	N	neutral	1.0		missense_variant		6.840619048661429e-07	0.0996	benign	0.595606976	Neutral	0	0.0	0
589	F	L	gain	0.499023974		missense_variant		6.56909e-06	0.6798	pathogenic	0.5371971923194286	LOF	1	1.0	1
589	F	S	neutral	1.0		missense_variant		6.840488027777854e-07	0.1192	benign	0.6754515122690518	Neutral	0	0.0	0
590	W	C	loss	0.502865255		missense_variant		6.84051610325896e-07	0.9972	pathogenic	0.7534513282873815	LOF	1	1.0	1
592	N	D	gain	0.49850413200000004		missense_variant	Uncertain significance	3.09781e-06	0.1796	benign	0.3742703459528924	GOF	1	0.0	1
592	N	S	neutral	1.0		missense_variant	Benign	0.001085382	0.1209	benign	0.5027516918462542	LOF	0	0.0	1	0.0
593	E	G	gain	0.497560591		missense_variant		1.3681200000000002e-06	0.0952	benign	0.5907185808254266	Neutral	1	0.0	0
594	N	S	gain	0.49850413200000004		missense_variant		6.56694e-06	0.214	benign	0.4923265593223065	LOF	1	0.0	1
596	T	I	loss	0.5021508339999999		missense_variant	Uncertain significance	6.570219999999997e-06	0.8196	pathogenic	0.6515860856914831	LOF	1	1.0	1
600	A	D	gain	0.498512059		missense_variant	Uncertain significance	6.841264867778874e-07	0.17300000000000001	benign	0.4861632661226852	Neutral	1	0.0	0
604	E	D	gain	0.497560591		missense_variant	Uncertain significance	6.1951699999999975e-06	0.4844	ambiguous	0.5595098459076214	LOF	1	0.5	1
607	S	P	loss	0.500687063		missense_variant		6.84051610325896e-07	0.8581	pathogenic	0.5687198786346909	LOF	1	1.0	1
609	T	A	gain	0.498512059		missense_variant	Uncertain significance	1.0944900000000001e-05	0.0948	benign	0.3387395533749491	Neutral	1	0.0	0
609	T	R	gain	0.49886015100000003		missense_variant	Uncertain significance	6.840740715404664e-07	0.0863	benign	0.4224554191346251	LOF	1	0.0	1
609	T	M	gain	0.49886015100000003		missense_variant	Uncertain significance	4.956769999999999e-06	0.0962	benign	0.5257813299068725	LOF	1	0.0	1
611	P	S	loss	0.5020924210000001		missense_variant		6.840721997162468e-07	0.5164	ambiguous	0.6707668720645428	LOF	1	0.5	1
612	F	L	gain	0.499023974		missense_variant		6.840619048661429e-07	0.9387	pathogenic	0.6212007800656075	LOF	1	1.0	1
613	G	R	loss	0.5013833639999999		missense_variant	Likely pathogenic	6.57298e-06	0.996	pathogenic	0.8286785710651077	LOF	1	1.0	1	1.0
613	G	E	loss	0.500811696		missense_variant	Likely pathogenic	6.84051610325896e-07	0.9932	pathogenic	0.827226418	LOF	1	1.0	1	1.0
614	I	M	gain	0.499247491		missense_variant	Uncertain significance	8.67392e-06	0.1101	benign	0.4972970760924634	LOF	1	0.0	1
614	I	F	gain	0.49949148299999996		missense_variant	Uncertain significance	4.21318e-05	0.1897	benign	0.7070237473298142	LOF	1	0.0	1
615	A	S	gain	0.498735607		missense_variant	Uncertain significance	6.840740715404664e-07	0.1756	benign	0.49059846007221297	LOF	1	0.0	1
615	A	T	gain	0.498735607		missense_variant	Uncertain significance	1.1153e-05	0.1464	benign	0.5057321960681802	LOF	1	0.0	1
617	T	A	gain	0.498512059		missense_variant		6.840534820374398e-07	0.0799	benign	0.5323661936102085	Neutral	1	0.0	0
618	L	F	gain	0.499805421		missense_variant	Uncertain significance	6.840534820374398e-07	0.0866	benign	0.3991498541877608	Neutral	1	0.0	0
619	F	C	gain	0.499267936		missense_variant		6.840525461803874e-07	0.1796	benign	0.5184056102554562	Neutral	1	0.0	0
621	V	M	gain	0.499083757		missense_variant	Uncertain significance	1.54899e-05	0.0924	benign	0.4892073989419347	GOF	1	0.0	1
623	G	D	loss	0.500811696		missense_variant	Uncertain significance	6.840740715404664e-07	0.9934	pathogenic	0.6900855963173157	LOF	1	1.0	1
624	I	M	gain	0.499023974		missense_variant		6.840590972335285e-07	0.1046	benign	0.3551382604116604	GOF	1	0.0	1
626	L	M	gain	0.499337882		missense_variant	Uncertain significance	1.3681299999999999e-06	0.0906	benign	0.4180392206820309	GOF	1	0.0	1
628	A	V	gain	0.499104083		missense_variant		6.840768792960028e-07	0.07400000000000001	benign	0.4776179717080265	Neutral	1	0.0	0
629	F	S	gain	0.49867582299999996		missense_variant		6.840693919991244e-07	0.1567	benign	0.4884756356340756	GOF	1	0.0	1
630	V	L	gain	0.499337882		missense_variant		1.8587999999999999e-06	0.479	ambiguous	0.6030511653432279	LOF	1	0.5	1
631	L	V	gain	0.49949148299999996		missense_variant	Uncertain significance	6.84081558939783e-07	0.1388	benign	0.3472073306057954	Neutral	1	0.0	0
632	G	V	loss	0.501045644		missense_variant		6.840834308152222e-07	0.076	benign	0.5411844639088144	LOF	1	0.0	1
634	F	V	loss	0.501803398		missense_variant		6.840927903460826e-07	0.8191	pathogenic	0.7522750979520989	LOF	1	1.0	1
635	I	L	gain	0.499023974		missense_variant	Uncertain significance	6.840927903460826e-07	0.0643	benign	0.5985768462659649	Neutral	1	0.0	0
635	I	M	gain	0.499023974		missense_variant		1.3681999999999999e-06	0.0796	benign	0.6018977942457909	Neutral	1	0.0	0
636	K	Q	gain	0.498802304		missense_variant	Uncertain significance	1.8590400000000002e-06	0.0864	benign	0.5149986369496842	Neutral	1	0.0	0
636	K	E	gain	0.498802304		missense_variant	Uncertain significance	6.841e-06	0.2022	benign	0.4470833336638989	LOF	1	0.0	1
637	F	S	gain	0.49867582299999996		missense_variant		1.36822e-06	0.5824	pathogenic	0.6855793975911731	LOF	1	1.0	1
638	R	L	loss	0.501595557		missense_variant	Conflicting interpretations of pathogenicity	2.05243e-06	0.3778	ambiguous	0.6948978240576423	LOF	1	0.5	1	1.0
638	R	C	loss	0.501857817		missense_variant	Uncertain significance	9.57786e-06	0.155	benign	0.6266779769723915	LOF	1	0.0	1
638	R	H	loss	0.501953661		missense_variant	Conflicting interpretations of pathogenicity	1.9829e-05	0.1	benign	0.5259826262571516	LOF	1	0.0	1	1.0
639	N	H	gain	0.49885228299999995		missense_variant		6.841227425659804e-07	0.086	benign	0.4955790281313971	GOF	1	0.0	1
639	N	K	gain	0.49850413200000004		missense_variant		6.841330392473442e-07	0.2039	benign	0.5183619074347294	GOF	1	0.0	1
639	N	S	gain	0.49850413200000004		missense_variant	Uncertain significance	4.78892e-06	0.0883	benign	0.4309412691093702	GOF	1	0.0	1
640	T	K	loss	0.500641465		missense_variant	Uncertain significance	6.8415269740884e-07	0.9233	pathogenic	0.7136722675407066	LOF	1	1.0	1
641	P	A	loss	0.503214359		missense_variant		6.841536335399477e-07	0.3398	benign	0.5094557583315102	LOF	1	0.0	1
642	I	V	gain	0.499267936		missense_variant	Uncertain significance	6.58328e-06	0.0715	benign	0.5227312503999315	Neutral	1	0.0	0
643	V	I	loss	0.502464056		missense_variant	Uncertain significance	6.841742290724787e-07	0.16	benign	0.5038687002928676	LOF	1	0.0	1
647	N	K	gain	0.49850413200000004		missense_variant		6.56927e-06	0.9818	pathogenic	0.5397560132195071	GOF	1	1.0	1
647	N	S	gain	0.49850413200000004		missense_variant		6.842135512599111e-07	0.2326	benign	0.6110516318934158	GOF	1	0.0	1
648	R	Q	loss	0.501191914		missense_variant	Uncertain significance	6.19779e-06	0.1917	benign	0.5605010778552889	GOF	1	0.0	1
648	R	G	loss	0.500833809		missense_variant		6.842444504353846e-07	0.6697	pathogenic	0.6226162532995096	GOF	1	1.0	1
648	R	L	loss	0.5013716220000001		missense_variant	Conflicting interpretations of pathogenicity	1.2395599999999999e-05	0.6566	pathogenic	0.5447416061739327	GOF	1	1.0	1	1.0
649	E	Q	gain	0.497560591		missense_variant		6.573760000000002e-06	0.5448	ambiguous	0.5691718605461282	GOF	1	0.5	1
650	L	F	gain	0.49958187299999995		missense_variant	Uncertain significance	1.36854e-06	0.8321	pathogenic	0.5521430182087251	LOF	1	1.0	1
653	L	F	loss	0.5002684000000001		missense_variant	Uncertain significance	5.47414e-06	0.2161	benign	0.4551558201041173	GOF	1	0.0	1
654	L	V	gain	0.499267936		missense_variant		6.842519415648842e-07	0.5660000000000001	pathogenic	0.5825137402461096	GOF	1	1.0	1
655	L	P	loss	0.503129959		missense_variant		6.842678607597016e-07	0.9823	pathogenic	0.6943611012547453	LOF	1	1.0	1
655	L	V	loss	0.502756596		missense_variant	Uncertain significance	6.57013e-06	0.5901	pathogenic	0.5365651469798493	GOF	1	1.0	1
658	L	M	loss	0.502353013		missense_variant	Uncertain significance	2.7370999999999996e-06	0.3421	ambiguous	0.6031789510270663	GOF	1	0.5	1
659	L	P	gain	0.499247491		missense_variant		6.842781618098886e-07	0.8114	pathogenic	0.5243749087674966	LOF	1	1.0	1
660	C	Y	gain	0.49886015100000003		missense_variant	Uncertain significance	6.843081302648957e-07	0.6331	pathogenic	0.5850170869196898	GOF	1	1.0	1
664	S	R	loss	0.50278455		missense_variant		6.842922091963399e-07	0.9953	pathogenic	0.5133399814290975	GOF	1	1.0	1
665	S	C	loss	0.5009523029999999		missense_variant		6.842931457092767e-07	0.1829	benign	0.491663991	GOF	1	0.0	1
669	I	T	gain	0.49867582299999996		missense_variant	Uncertain significance	6.842903361781564e-07	0.4403	ambiguous	0.7776049214754559	LOF	1	0.5	1
670	G	R	loss	0.503857374		missense_variant	Pathogenic	2.73751e-06	0.9728	pathogenic	0.7956275032048203	LOF	1	1.0	1	1.0
670	G	W	loss	0.503352165		missense_variant		6.843774423719976e-07	0.9740000000000001	pathogenic	0.7265666449408873	LOF	1	1.0	1
671	E	K	gain	0.497560591		missense_variant		2.0529300000000003e-06	0.0805	benign	0.4340145256844386	Neutral	1	0.0	0
671	E	V	gain	0.498152673		missense_variant	Uncertain significance	1.0540799999999999e-05	0.2715	benign	0.5314039115244312	LOF	1	0.0	1
672	P	S	loss	0.5030539629999999		missense_variant	Uncertain significance	1.36863e-06	0.9912	pathogenic	0.7113687856778221	LOF	1	1.0	1
672	P	T	loss	0.502864242		missense_variant	Likely pathogenic	6.8431655936583e-07	0.9747	pathogenic	0.7089474836562885	LOF	1	1.0	1	1.0
674	D	E	loss	0.500212133		missense_variant	Uncertain significance	6.158290000000003e-06	0.2223	benign	0.5911080317698889	Neutral	1	0.0	0
674	D	N	neutral	1.0		missense_variant		1.3685299999999999e-06	0.1147	benign	0.5758008272284051	Neutral	0	0.0	0
676	T	R	gain	0.499083757		missense_variant	Uncertain significance	1.8592700000000002e-06	0.2982	benign	0.6702809957320467	LOF	1	0.0	1
676	T	M	gain	0.499083757		missense_variant	Uncertain significance	6.8428600000000024e-06	0.1199	benign	0.6042390484252848	LOF	1	0.0	1
678	R	H	loss	0.501540065		missense_variant	Uncertain significance	8.21127e-06	0.1794	benign	0.6973175068697403	LOF	1	0.0	1
678	R	C	loss	0.501615584		missense_variant	Uncertain significance	7.43687e-06	0.3025	benign	0.5334312445741248	Neutral	1	0.0	0
680	R	C	loss	0.501895905		missense_variant	Pathogenic/Likely pathogenic	6.81682e-06	0.7945	pathogenic	0.7592098346872148	LOF	1	1.0	1	1.0
680	R	H	loss	0.501630664		missense_variant	Pathogenic/Likely pathogenic	2.73702e-06	0.7044	pathogenic	0.7765440004407773	LOF	1	1.0	1	1.0
682	P	L	loss	0.502224445		missense_variant	Uncertain significance	6.841910808850697e-07	0.6405	pathogenic	0.7520254002911929	LOF	1	1.0	1
682	P	S	loss	0.502255082		missense_variant		2.05266e-06	0.6567	pathogenic	0.61812627	LOF	1	1.0	1
683	A	V	gain	0.499104083		missense_variant	Uncertain significance	1.3683700000000001e-06	0.1259	benign	0.5926678645130845	LOF	1	0.0	1
686	I	V	gain	0.499267936		missense_variant	Uncertain significance	3.4697100000000004e-05	0.0847	benign	0.5779843022116834	Neutral	1	0.0	0
687	S	R	loss	0.500876784		missense_variant	Uncertain significance	6.841049581190946e-07	0.9972	pathogenic	0.6492838294981099	LOF	1	1.0	1
688	F	C	loss	0.500082195		missense_variant	Uncertain significance	6.840843667567834e-07	0.9425	pathogenic	0.6727259692133171	LOF	1	1.0	1
689	V	M	gain	0.49886015100000003		missense_variant	Conflicting interpretations of pathogenicity	3.42045e-06	0.8015	pathogenic	0.7045157496825242	LOF	1	1.0	1	1.0
690	L	F	gain	0.499267936		missense_variant	Uncertain significance	2.73632e-06	0.1419	benign	0.4992073298835395	GOF	1	0.0	1
692	I	V	loss	0.5002684000000001		missense_variant	Uncertain significance	2.05219e-06	0.1122	benign	0.5059292176793118	Neutral	1	0.0	0
694	C	G	gain	0.49951255299999997		missense_variant		6.840572254912557e-07	0.486	ambiguous	0.5352827713128058	LOF	1	0.5	1
695	I	M	loss	0.5000244979999999		missense_variant	Uncertain significance	1.3681200000000002e-06	0.3949	ambiguous	0.6833324586147499	GOF	1	0.5	1
695	I	V	loss	0.5002684000000001		missense_variant		1.3681100000000001e-06	0.1726	benign	0.4702506848692701	GOF	1	0.0	1
701	R	C	loss	0.501615584		missense_variant	Uncertain significance	7.434630000000001e-06	0.897	pathogenic	0.462090703	GOF	1	1.0	1
701	R	H	loss	0.501540065		missense_variant	Uncertain significance	3.7173900000000003e-06	0.7611	pathogenic	0.5616724352628626	GOF	1	1.0	1
701	R	S	loss	0.501023531		missense_variant	Uncertain significance	1.8586599999999998e-06	0.9817	pathogenic	0.5972198939534811	GOF	1	1.0	1
702	V	I	gain	0.499104083		missense_variant	Uncertain significance	3.40753e-05	0.1096	benign	0.411462985	Neutral	1	0.0	0
704	L	P	gain	0.499023974		missense_variant	Uncertain significance	6.840497386245948e-07	0.9673	pathogenic	0.6937894174354745	LOF	1	1.0	1
712	T	A	gain	0.498512059		missense_variant	Uncertain significance	3.71741e-06	0.0979	benign	0.4276478765312494	GOF	1	0.0	1
712	T	N	gain	0.498512059		missense_variant	Uncertain significance	1.3681100000000001e-06	0.2095	benign	0.4449577285652528	GOF	1	0.0	1
713	S	G	loss	0.50036025		missense_variant		1.23918e-06	0.0899	benign	0.5685517657670597	Neutral	1	0.0	0
715	H	D	gain	0.498871028		missense_variant		6.840665843050499e-07	0.3149	benign	0.6151771319560981	GOF	1	0.0	1
715	H	P	gain	0.499219209		missense_variant		6.5732399999999994e-06	0.1874	benign	0.6922913493599882	GOF	1	0.0	1
716	R	H	loss	0.5013503429999999		missense_variant	Uncertain significance	1.79684e-05	0.2623	benign	0.5189033791015031	GOF	1	0.0	1
716	R	C	loss	0.501615584		missense_variant	Uncertain significance	7.524939999999997e-06	0.5049	ambiguous	0.5257735304818113	GOF	1	0.5	1
716	R	S	loss	0.501023531		missense_variant		6.840853027009056e-07	0.7829	pathogenic	0.6115963819915464	GOF	1	1.0	1
718	W	R	gain	0.499219209		missense_variant		6.840918543814715e-07	0.8532	pathogenic	0.5177061034462149	LOF	1	1.0	1
718	W	G	gain	0.498871028		missense_variant		1.3681799999999995e-06	0.4374	ambiguous	0.5061892439391467	LOF	1	0.5	1
719	W	L	gain	0.499219209		missense_variant		6.841012141428345e-07	0.2616	benign	0.36472189406932704	GOF	1	0.0	1
720	G	A	loss	0.500643253		missense_variant		6.84109638147048e-07	0.5469	ambiguous	0.4701625720774054	LOF	1	0.5	1
720	G	R	loss	0.501159847		missense_variant	Uncertain significance	1.3681999999999999e-06	0.8471	pathogenic	0.5207268984638171	LOF	1	1.0	1
720	G	W	loss	0.501403749		missense_variant		6.841021501330579e-07	0.8194	pathogenic	0.5578963753848007	LOF	1	1.0	1
721	L	F	gain	0.499267936		missense_variant	Uncertain significance	2.47846e-06	0.2549	benign	0.4372741744822946	LOF	1	0.0	1
722	N	K	gain	0.49850413200000004		missense_variant	Uncertain significance	4.3374900000000005e-06	0.2709	benign	0.5363739894543479	GOF	1	0.0	1
728	V	F	loss	0.501847744		missense_variant	Pathogenic	6.842229143517125e-07	0.8322	pathogenic	0.6123406887673277	LOF	1	1.0	1	1.0
730	L	I	gain	0.49958187299999995		missense_variant		6.842772253379646e-07	0.0946	benign	0.5768805456583096	GOF	1	0.0	1
730	L	F	gain	0.49958187299999995		missense_variant	Uncertain significance	6.842772253379646e-07	0.0767	benign	0.5903390640238106	GOF	1	0.0	1
732	T	I	gain	0.49932766		missense_variant		6.843343548164136e-07	0.4064	ambiguous	0.5645751146304483	GOF	1	0.5	1
733	F	I	gain	0.499267936		missense_variant		6.843746321486352e-07	0.0923	benign	0.6309365657651355	GOF	1	0.0	1
734	M	R	gain	0.499023974		missense_variant		6.843212422894104e-07	0.7099	pathogenic	0.5486642580789334	LOF	1	1.0	1
734	M	I	gain	0.499267936		missense_variant		6.843577712931077e-07	0.0979	benign	0.4475990743334409	GOF	1	0.0	1
734	M	L	gain	0.499023974		missense_variant	Uncertain significance	6.843680750505403e-07	0.0819	benign	0.5032188161640816	GOF	1	0.0	1
735	Q	H	gain	0.498802304		missense_variant	Uncertain significance	6.843493411768893e-07	0.948	pathogenic	0.5009896233019854	LOF	1	1.0	1
736	I	M	gain	0.499023974		missense_variant		6.843877467217828e-07	0.0677	benign	0.5357401396590777	GOF	1	0.0	1
736	I	T	gain	0.49867582299999996		missense_variant		6.843886834962407e-07	0.0873	benign	0.4707206920786099	LOF	1	0.0	1
737	V	I	gain	0.49932766		missense_variant	Conflicting interpretations of pathogenicity	4.338730000000002e-06	0.0685	benign	0.4662053516946295	Neutral	1	0.0	0	1.0
737	V	F	gain	0.49932766		missense_variant		6.57177e-06	0.1001	benign	0.5150415191590496	GOF	1	0.0	1
738	I	T	gain	0.49889937		missense_variant	Uncertain significance	3.0991200000000002e-06	0.14300000000000002	benign	0.5898029526936387	LOF	1	0.0	1
738	I	V	gain	0.49949148299999996		missense_variant		6.843493411768893e-07	0.0939	benign	0.488471754	GOF	1	0.0	1
739	C	Y	loss	0.5013625620000001		missense_variant	Uncertain significance	4.40036e-05	0.9414	pathogenic	0.5939133622336065	LOF	1	1.0	1
744	Y	H	gain	0.499023974		missense_variant	Uncertain significance	1.85885e-06	0.1381	benign	0.4660921444541032	GOF	1	0.0	1
744	Y	F	gain	0.499267936		missense_variant	Uncertain significance	6.841395918423195e-07	0.0897	benign	0.4978681032866563	Neutral	1	0.0	0
744	Y	S	gain	0.49867582299999996		missense_variant		6.841395918423195e-07	0.1083	benign	0.5106421293191986	GOF	1	0.0	1
745	T	A	gain	0.498512059		missense_variant		6.841367835719602e-07	0.0824	benign	0.5414557776477255	Neutral	1	0.0	0
746	A	V	gain	0.499104083		missense_variant	Conflicting interpretations of pathogenicity	2.78822e-05	0.2224	benign	0.6492667223555882	LOF	1	0.0	1	1.0
746	A	T	gain	0.498512059		missense_variant	Uncertain significance	5.576709999999999e-06	0.1377	benign	0.5670544413033479	LOF	1	0.0	1
747	P	S	loss	0.502971411		missense_variant	Uncertain significance	1.23926e-06	0.4231	ambiguous	0.6198308080794486	LOF	1	0.5	1
748	P	R	loss	0.501648545		missense_variant	Conflicting interpretations of pathogenicity	1.3685499999999998e-06	0.9765	pathogenic	0.6958128051370385	LOF	1	1.0	1	1.0
748	P	L	loss	0.501480162		missense_variant	Uncertain significance	1.3685499999999998e-06	0.9581	pathogenic	0.7375659261162824	LOF	1	1.0	1
748	P	S	loss	0.500170529		missense_variant	Uncertain significance	6.841246146668108e-07	0.943	pathogenic	0.6637119978187094	LOF	1	1.0	1
749	S	A	loss	0.500170529		missense_variant		6.57462e-06	0.0729	benign	0.5461886463159961	Neutral	1	0.0	0
750	S	R	loss	0.500876784		missense_variant	Uncertain significance	2.05239e-06	0.7562	pathogenic	0.6399416608149342	GOF	1	1.0	1
752	R	C	loss	0.501615584		missense_variant	Uncertain significance	6.841227425659804e-07	0.5074	ambiguous	0.5190565468712801	LOF	1	0.5	1
752	R	G	loss	0.501023531		missense_variant	Uncertain significance	1.36825e-06	0.4107	ambiguous	0.4039569970288307	GOF	1	0.5	1
752	R	H	loss	0.501540065		missense_variant	Conflicting interpretations of pathogenicity	1.30123e-05	0.1173	benign	0.380012083	LOF	1	0.0	1	1.0
752	R	L	loss	0.50118196		missense_variant		6.84143336238662e-07	0.2946	benign	0.4129301548101481	GOF	1	0.0	1
752	R	P	loss	0.501540065		missense_variant	Uncertain significance	2.05243e-06	0.7395	pathogenic	0.5143449242554463	GOF	1	1.0	1
753	N	I	gain	0.499096185		missense_variant		6.841077661281826e-07	0.4804	ambiguous	0.6493778967359526	GOF	1	0.5	1
753	N	S	gain	0.49850413200000004		missense_variant	Uncertain significance	6.57056e-06	0.248	benign	0.6023165444106745	GOF	1	0.0	1
754	Q	R	gain	0.498527944		missense_variant		1.3143e-05	0.0707	benign	0.5151324629065785	Neutral	1	0.0	0
754	Q	L	gain	0.498527944		missense_variant		6.841105741603229e-07	0.1099	benign	0.5247472642242202	Neutral	1	0.0	0
754	Q	P	gain	0.498527944		missense_variant	Uncertain significance	1.36822e-06	0.1153	benign	0.5317463940710243	Neutral	1	0.0	0
754	Q	H	neutral	1.0		missense_variant		6.841087021363347e-07	0.0664	benign	0.5964635834837779	Neutral	0	0.0	0
755	E	D	neutral	1.0		missense_variant		6.841208704753956e-07	0.1053	benign	0.5782950507044625	Neutral	0	0.0	0
760	I	F	gain	0.499267936		missense_variant	Uncertain significance	8.89328e-06	0.3276	benign	0.5165289251111316	GOF	1	0.0	1
760	I	S	gain	0.49867582299999996		missense_variant		6.840955982552826e-07	0.7183	pathogenic	0.4863294007878732	GOF	1	1.0	1
763	I	L	gain	0.499023974		missense_variant		6.840806230059049e-07	0.2062	benign	0.5665684669790564	Neutral	1	0.0	0
763	I	V	gain	0.499267936		missense_variant		6.840806230059049e-07	0.11	benign	0.599363173	Neutral	1	0.0	0
765	C	R	loss	0.503433049		missense_variant	Uncertain significance	1.3681799999999995e-06	0.9961	pathogenic	0.7640083142688472	LOF	1	1.0	1
766	H	Q	gain	0.498871028		missense_variant	Uncertain significance	2.73645e-06	0.1408	benign	0.510074942	GOF	1	0.0	1
766	H	Y	gain	0.499219209		missense_variant	Uncertain significance	6.840768792960028e-07	0.1385	benign	0.3871658225404158	GOF	1	0.0	1
768	G	V	loss	0.501269221		missense_variant	Conflicting interpretations of pathogenicity	2.10654e-05	0.9281	pathogenic	0.7441337656473872	LOF	1	1.0	1	1.0
768	G	C	loss	0.501235366		missense_variant		6.840824948762221e-07	0.9795	pathogenic	0.6955732581533981	LOF	1	1.0	1
771	M	L	gain	0.499023974		missense_variant		6.840965342301383e-07	0.0921	benign	0.4775743870995433	GOF	1	0.0	1
772	A	G	gain	0.498735607		missense_variant		6.84081558939783e-07	0.1908	benign	0.5622435250575989	GOF	1	0.0	1
772	A	T	gain	0.498735607		missense_variant	Uncertain significance	1.30113e-05	0.5466	ambiguous	0.4942299098632937	GOF	1	0.5	1
772	A	V	gain	0.49932766		missense_variant	Uncertain significance	6.84082e-06	0.5698	pathogenic	0.5369420728209128	LOF	1	1.0	1
774	G	A	loss	0.5004873870000001		missense_variant		6.570219999999997e-06	0.1905	benign	0.6221701614343456	GOF	1	0.0	1
777	I	T	gain	0.49867582299999996		missense_variant	Uncertain significance	6.840684560985387e-07	0.3629	ambiguous	0.5455951819559771	LOF	1	0.5	1
778	G	C	loss	0.501700699		missense_variant	Uncertain significance	2.0522400000000003e-06	0.4984	ambiguous	0.6006910217812536	LOF	1	0.5	1
778	G	S	loss	0.5020924210000001		missense_variant	Uncertain significance	4.9567900000000015e-06	0.2171	benign	0.6153495013007664	LOF	1	0.0	1
779	Y	H	gain	0.499023974		missense_variant	Uncertain significance	1.36815e-06	0.9399	pathogenic	0.4944511066532741	GOF	1	1.0	1
780	T	I	gain	0.499104083		missense_variant	Uncertain significance	6.84081558939783e-07	0.2088	benign	0.7265943899397029	GOF	1	0.0	1
782	L	M	gain	0.499247491		missense_variant		6.840778152196368e-07	0.107	benign	0.4718555171987634	GOF	1	0.0	1
783	L	Q	loss	0.50282675		missense_variant		6.840759433749297e-07	0.8424	pathogenic	0.6372732402765885	LOF	1	1.0	1
784	A	P	loss	0.501826227		missense_variant		6.5708199999999995e-06	0.9786	pathogenic	0.5390817203878879	LOF	1	1.0	1
784	A	T	loss	0.501654863		missense_variant		6.841012141428345e-07	0.7558	pathogenic	0.5161595327136648	GOF	1	1.0	1
786	I	T	gain	0.49867582299999996		missense_variant		6.840806230059049e-07	0.1655	benign	0.5380874949097947	GOF	1	0.0	1
786	I	V	gain	0.499267936		missense_variant	Conflicting interpretations of pathogenicity	9.29365e-06	0.0535	benign	0.5302744566679091	Neutral	1	0.0	0	1.0
789	F	L	gain	0.499023974		missense_variant		6.840806230059049e-07	0.3837	ambiguous	0.6548777735707533	GOF	1	0.5	1
789	F	S	gain	0.49867582299999996		missense_variant		6.840778152196368e-07	0.3617	ambiguous	0.543819249	GOF	1	0.5	1
791	A	S	gain	0.498735607		missense_variant		6.841021501330579e-07	0.3339	benign	0.4993715394465001	LOF	1	0.0	1
791	A	V	gain	0.49932766		missense_variant		6.841021501330579e-07	0.9689	pathogenic	0.6466797825419854	LOF	1	1.0	1
794	S	F	loss	0.5009523029999999		missense_variant		1.3681899999999998e-06	0.9575	pathogenic	0.509625096	GOF	1	1.0	1
795	R	W	loss	0.501783967		missense_variant	Pathogenic/Likely pathogenic	1.23919e-06	0.9611	pathogenic	0.6921117136032188	LOF	1	1.0	1	1.0
795	R	Q	loss	0.501191914		missense_variant	Uncertain significance	6.56875e-06	0.7678	pathogenic	0.7335386612329697	LOF	1	1.0	1
796	K	E	gain	0.49859383700000004		missense_variant		6.56625e-06	0.5869	pathogenic	0.5020715912304408	GOF	1	1.0	1
798	P	L	loss	0.501955748		missense_variant	Pathogenic/Likely pathogenic	6.5709899999999996e-06	0.9842	pathogenic	0.6348234718823864	LOF	1	1.0	1	1.0
799	E	D	gain	0.497560591		missense_variant	Uncertain significance	6.841087021363347e-07	0.3789	ambiguous	0.6025394502817342	GOF	1	0.5	1
801	F	Y	gain	0.499023974		missense_variant		6.840899824599329e-07	0.5774	pathogenic	0.633500277	GOF	1	1.0	1
802	N	S	loss	0.501997232		missense_variant	Pathogenic/Likely pathogenic	8.05447e-06	0.1435	benign	0.8842034519923826	GOF	1	0.0	1	1.0
803	E	G	gain	0.49836054399999996		missense_variant		6.840918543814715e-07	0.9785	pathogenic	0.4985783487940566	LOF	1	1.0	1
804	A	S	loss	0.502655327		missense_variant	Uncertain significance	2.05234e-06	0.314	benign	0.4900210913516817	GOF	1	0.0	1
806	F	C	loss	0.500082195		missense_variant	Uncertain significance	1.23906e-06	0.2517	benign	0.563260049	LOF	1	0.0	1
810	S	C	loss	0.501249611		missense_variant		1.3681999999999999e-06	0.5697	pathogenic	0.5373928801080406	GOF	1	1.0	1
812	L	H	loss	0.502129495		missense_variant		2.05231e-06	0.987	pathogenic	0.5643559920000001	LOF	1	1.0	1
812	L	F	loss	0.501927435		missense_variant	Uncertain significance	6.841087021363347e-07	0.7256	pathogenic	0.5306292484545854	GOF	1	1.0	1
813	I	V	gain	0.49941048		missense_variant	Uncertain significance	1.42513e-05	0.1908	benign	0.4726038182615252	GOF	1	0.0	1
818	W	C	loss	0.5014446379999999		missense_variant		1.36829e-06	0.9508	pathogenic	0.6087295170536647	LOF	1	1.0	1
819	I	M	gain	0.499247491		missense_variant		2.7365499999999997e-06	0.1653	benign	0.5645127788281655	GOF	1	0.0	1
819	I	V	gain	0.49949148299999996		missense_variant		6.841274228372679e-07	0.127	benign	0.6638118536718284	GOF	1	0.0	1
820	S	A	loss	0.500394106		missense_variant	Uncertain significance	6.841442723441517e-07	0.2021	benign	0.7886576301886441	GOF	1	0.0	1
824	A	G	gain	0.498512059		missense_variant	Uncertain significance	6.841995071026751e-07	0.6368	pathogenic	0.535573885	GOF	1	1.0	1
824	A	V	gain	0.499104083		missense_variant	Uncertain significance	6.841995071026751e-07	0.6573	pathogenic	0.5209176500219732	GOF	1	1.0	1
825	Y	C	gain	0.49941048		missense_variant		1.23929e-06	0.8725	pathogenic	0.5259959304928126	LOF	1	1.0	1
828	T	I	gain	0.499104083		missense_variant		6.842060609709704e-07	0.9021	pathogenic	0.7736011109655716	GOF	1	1.0	1
829	Y	H	gain	0.499023974		missense_variant		6.842126149648246e-07	0.14800000000000002	benign	0.7025087112942076	GOF	1	0.0	1
833	V	I	loss	0.5001046060000001		missense_variant	Uncertain significance	6.56953e-06	0.1297	benign	0.5504405083253412	GOF	1	0.0	1
841	I	F	gain	0.499267936		missense_variant	Uncertain significance	6.568660000000003e-06	0.8572	pathogenic	0.51814637	LOF	1	1.0	1
843	A	P	gain	0.49886015100000003		missense_variant		6.844205353537428e-07	0.9724	pathogenic	0.6154156281217739	GOF	1	1.0	1
843	A	T	gain	0.498512059		missense_variant	Uncertain significance	1.85954e-06	0.3398	benign	0.7152199288339908	GOF	1	0.0	1
844	A	T	gain	0.498512059		missense_variant		6.56745e-06	0.4206	ambiguous	0.7927023851679644	GOF	1	0.5	1
846	F	S	gain	0.49867582299999996		missense_variant		2.7375599999999996e-06	0.5828	pathogenic	0.6297195278869285	GOF	1	1.0	1
849	L	Q	gain	0.499337882		missense_variant	Uncertain significance	6.843699484943175e-07	0.8962	pathogenic	0.7557106456891765	LOF	1	1.0	1
850	A	G	gain	0.49916651799999995		missense_variant	Uncertain significance	6.844355254890636e-07	0.1072	benign	0.6344227368845589	GOF	1	0.0	1
850	A	T	gain	0.49916651799999995		missense_variant	Uncertain significance	5.47524e-06	0.1146	benign	0.6157477212121635	GOF	1	0.0	1
850	A	V	gain	0.49941048		missense_variant		1.23984e-06	0.1548	benign	0.6706603020554492	GOF	1	0.0	1
851	C	S	gain	0.498512059		missense_variant	Uncertain significance	2.23152e-05	0.5861	pathogenic	0.5670298679789855	GOF	1	1.0	1
852	I	L	gain	0.499023974		missense_variant		6.843605813780012e-07	0.1437	benign	0.6057393660445066	GOF	1	0.0	1
854	F	I	gain	0.499267936		missense_variant	Uncertain significance	6.843296717133699e-07	0.185	benign	0.7597591397757985	GOF	1	0.0	1
854	F	L	gain	0.499023974		missense_variant		6.843296717133699e-07	0.5993	pathogenic	0.7022689860296367	GOF	1	1.0	1
854	F	V	gain	0.499267936		missense_variant		6.843296717133699e-07	0.1667	benign	0.7332449489052609	GOF	1	0.0	1
855	N	H	gain	0.49885228299999995		missense_variant	Uncertain significance	1.23952e-06	0.1159	benign	0.612290745	GOF	1	0.0	1
855	N	S	gain	0.49850413200000004		missense_variant	Uncertain significance	1.2317699999999999e-05	0.0924	benign	0.7685964408090639	GOF	1	0.0	1
857	I	S	gain	0.49867582299999996		missense_variant	Uncertain significance	6.842884631702263e-07	0.3403	ambiguous	0.4241145338483988	GOF	1	0.5	1
857	I	T	gain	0.49867582299999996		missense_variant	Uncertain significance	1.3014700000000001e-05	0.2141	benign	0.3664282564923322	GOF	1	0.0	1
858	Y	D	loss	0.502640486		missense_variant		9.29574e-06	0.8441	pathogenic	0.6380410371474008	LOF	1	1.0	1
862	F	S	gain	0.49949011200000004		missense_variant	Uncertain significance	4.15167e-05	0.6296	pathogenic	0.5899128350753114	LOF	1	1.0	1
865	S	C	loss	0.5009523029999999		missense_variant	Uncertain significance	6.841442723441517e-07	0.1251	benign	0.6353525714286394	Neutral	1	0.0	0
866	R	H	loss	0.501820385		missense_variant	Uncertain significance	5.57699e-06	0.1886	benign	0.5185177872084535	LOF	1	0.0	1
868	T	A	loss	0.502958357		missense_variant		2.05232e-06	0.5165	ambiguous	0.5205518305900997	GOF	1	0.5	1
868	T	N	loss	0.50312978		missense_variant	Uncertain significance	2.73644e-06	0.3319	benign	0.4774505914806386	LOF	1	0.0	1
869	I	V	gain	0.499267936		missense_variant		2.05231e-06	0.0647	benign	0.522960877	Neutral	1	0.0	0
870	E	Q	gain	0.49848616100000004		missense_variant		1.3682299999999999e-06	0.3766	ambiguous	0.4696488419433496	GOF	1	0.5	1
870	E	K	gain	0.49848616100000004		missense_variant	Uncertain significance	2.73647e-06	0.5895	pathogenic	0.4908782970622932	LOF	1	1.0	1
872	V	A	gain	0.498512059		missense_variant		6.84086238647589e-07	0.9175	pathogenic	0.5779996460171378	LOF	1	1.0	1
873	R	H	loss	0.501540065		missense_variant		6.840974702075551e-07	0.637	pathogenic	0.6639656977420404	LOF	1	1.0	1
875	S	R	loss	0.500876784		missense_variant	Uncertain significance	6.840853027009056e-07	0.8544	pathogenic	0.6881074710756747	GOF	1	1.0	1
878	A	G	gain	0.498512059		missense_variant		6.840731356270762e-07	0.3293	benign	0.5124556765908405	Neutral	1	0.0	0
879	H	D	gain	0.498871028		missense_variant	Uncertain significance	6.56737e-06	0.7645	pathogenic	0.5405187338471543	GOF	1	1.0	1
880	A	S	gain	0.498512059		missense_variant	Uncertain significance	4.10447e-06	0.1518	benign	0.6717477787019044	Neutral	1	0.0	0
880	A	T	gain	0.498512059		missense_variant	Uncertain significance	2.47825e-06	0.3438	ambiguous	0.4560906583810114	GOF	1	0.5	1
882	K	N	gain	0.498179883		missense_variant		6.5693499999999975e-06	0.8533	pathogenic	0.5192352	Neutral	1	1.0	0
883	V	M	gain	0.49886015100000003		missense_variant		6.5697e-06	0.22699999999999998	benign	0.5183568664254093	Neutral	1	0.0	0
886	R	W	loss	0.501783967		missense_variant	Pathogenic	1.36824e-06	0.5046	ambiguous	0.4678283636449247	GOF	1	0.5	1	1.0
886	R	P	loss	0.501540065		missense_variant	Pathogenic	6.841058941195625e-07	0.9151	pathogenic	0.5111668777962831	GOF	1	1.0	1	1.0
886	R	Q	loss	0.501191914		missense_variant	Uncertain significance	9.912639999999997e-06	0.1484	benign	0.603914055	Neutral	1	0.0	0
888	T	M	gain	0.49886015100000003		missense_variant	Uncertain significance	1.36825e-06	0.32899999999999996	benign	0.626875116	GOF	1	0.0	1
888	T	S	gain	0.498512059		missense_variant		1.3682299999999999e-06	0.1798	benign	0.4861207166821353	GOF	1	0.0	1
890	R	C	loss	0.501615584		missense_variant	Uncertain significance	3.71735e-06	0.3534	ambiguous	0.4828435952782629	GOF	1	0.5	1
890	R	H	loss	0.501540065		missense_variant	Uncertain significance	1.11522e-05	0.19399999999999998	benign	0.4648318720051177	Neutral	1	0.0	0
891	R	C	loss	0.501615584		missense_variant	Uncertain significance	6.841377196595182e-07	0.1735	benign	0.3822085958791589	Neutral	1	0.0	0
891	R	H	loss	0.501540065		missense_variant	Uncertain significance	1.3630399999999999e-05	0.0975	benign	0.6509420133654752	Neutral	1	0.0	0
891	R	S	loss	0.501023531		missense_variant		6.841377196595182e-07	0.349	ambiguous	0.5892902031913841	Neutral	1	0.5	0
893	N	D	gain	0.49850413200000004		missense_variant	Uncertain significance	3.71764e-06	0.1234	benign	0.5794103071576449	Neutral	1	0.0	0
894	V	I	gain	0.499104083		missense_variant	Uncertain significance	3.7177e-06	0.0719	benign	0.7119304208751339	Neutral	1	0.0	0
894	V	L	gain	0.49886015100000003		missense_variant	Uncertain significance	2.05243e-06	0.1001	benign	0.7136420058370605	Neutral	1	0.0	0
894	V	F	gain	0.499104083		missense_variant	Uncertain significance	4.337e-06	0.0906	benign	0.6811215263067142	Neutral	1	0.0	0
895	S	C	loss	0.5009523029999999		missense_variant	Uncertain significance	4.104959999999999e-06	0.106	benign	0.5412998181727969	Neutral	1	0.0	0
896	R	C	loss	0.501615584		missense_variant	Uncertain significance	2.0524900000000004e-06	0.1493	benign	0.6454158999297008	GOF	1	0.0	1
896	R	G	loss	0.501023531		missense_variant	Uncertain significance	6.56832e-06	0.1335	benign	0.7110675410825882	GOF	1	0.0	1
896	R	H	loss	0.501540065		missense_variant	Uncertain significance	3.7178e-06	0.1086	benign	0.5559481858376808	GOF	1	0.0	1
896	R	L	loss	0.5013716220000001		missense_variant		6.84165803477478e-07	0.2061	benign	0.6755108938341163	GOF	1	0.0	1
897	K	R	gain	0.498527944		missense_variant	Uncertain significance	6.841592503803926e-07	0.073	benign	0.6160619538846585	Neutral	1	0.0	0
898	R	Q	loss	0.501191914		missense_variant	Uncertain significance	1.02629e-05	0.0989	benign	0.5435245118127631	Neutral	1	0.0	0
898	R	L	loss	0.5013716220000001		missense_variant	Uncertain significance	2.47864e-06	0.1899	benign	0.5244223088578792	Neutral	1	0.0	0
898	R	W	loss	0.501783967		missense_variant	Uncertain significance	6.84186399742746e-07	0.196	benign	0.5489872504894481	Neutral	1	0.0	0
899	S	P	loss	0.500876784		missense_variant	Uncertain significance	1.85905e-06	0.0912	benign	0.4683554434524765	Neutral	1	0.0	0
900	S	I	loss	0.5009523029999999		missense_variant		6.842032521548982e-07	0.1097	benign	0.5795363158956538	Neutral	1	0.0	0
901	S	G	loss	0.50036025		missense_variant		6.843034475207685e-07	0.0923	benign	0.4618056498694659	GOF	1	0.0	1
903	G	A	loss	0.500643253		missense_variant		6.842828442079563e-07	0.0826	benign	0.4663638010100193	GOF	1	0.0	1
903	G	E	loss	0.500811696		missense_variant		1.36857e-06	0.1637	benign	0.6469252571836994	GOF	1	0.0	1
904	G	A	loss	0.501600862		missense_variant		1.36865e-06	0.0967	benign	0.526417637	Neutral	1	0.0	0
906	T	M	gain	0.49886015100000003		missense_variant	Uncertain significance	8.0576e-06	0.0948	benign	0.5877918396844977	Neutral	1	0.0	0
907	G	A	loss	0.500643253		missense_variant		6.843596446804725e-07	0.0656	benign	0.7069285142645046	Neutral	1	0.0	0
907	G	E	loss	0.500811696		missense_variant		6.843596446804725e-07	0.1428	benign	0.5829640216282297	Neutral	1	0.0	0
908	S	Y	loss	0.500876784		missense_variant		1.3687899999999999e-06	0.1945	benign	0.5025656971031041	GOF	1	0.0	1
909	T	A	gain	0.498512059		missense_variant	Uncertain significance	6.844027354208528e-07	0.0727	benign	0.6856811687083706	Neutral	1	0.0	0
909	T	N	gain	0.498512059		missense_variant	Uncertain significance	6.844064826982039e-07	0.109	benign	0.6215540130868847	Neutral	1	0.0	0
909	T	S	gain	0.498512059		missense_variant	Uncertain significance	6.844064826982039e-07	0.0788	benign	0.6816316903345786	Neutral	1	0.0	0
910	P	R	loss	0.500876784		missense_variant	Uncertain significance	1.3687700000000002e-06	0.1788	benign	0.5620200701954146	Neutral	1	0.0	0
910	P	H	loss	0.500876784		missense_variant	Uncertain significance	6.843868099498892e-07	0.1689	benign	0.5909068688675267	Neutral	1	0.0	0
912	S	F	loss	0.5009523029999999		missense_variant	Uncertain significance	6.817560000000001e-06	0.2205	benign	0.5819199614064621	Neutral	1	0.0	0
913	S	F	loss	0.5009523029999999		missense_variant	Uncertain significance	1.36866e-06	0.2601	benign	0.4969958065698014	Neutral	1	0.0	0
914	I	N	gain	0.49867582299999996		missense_variant	Uncertain significance	6.843259252770836e-07	0.1671	benign	0.5249151871211017	Neutral	1	0.0	0
917	K	N	gain	0.498179883		missense_variant		1.36845e-06	0.4345	ambiguous	0.652530676	Neutral	1	0.5	0
920	S	R	loss	0.500876784		missense_variant	Uncertain significance	1.3682299999999999e-06	0.1566	benign	0.7100083718091319	Neutral	1	0.0	0
920	S	N	loss	0.500528634		missense_variant	Uncertain significance	6.840984061875333e-07	0.0739	benign	0.7049577896438084	Neutral	1	0.0	0
921	E	K	gain	0.497560591		missense_variant	Uncertain significance	6.84093e-06	0.1034	benign	0.7193156122956178	Neutral	1	0.0	0
922	D	H	loss	0.50014627		missense_variant		6.840918543814715e-07	0.1523	benign	0.5641290058360896	Neutral	1	0.0	0
923	P	A	loss	0.50036025		missense_variant	Conflicting interpretations of pathogenicity	1.5489e-05	0.0582	benign	0.7166347578451698	Neutral	1	0.0	0	1.0
924	F	L	gain	0.499023974		missense_variant		1.3681299999999999e-06	0.2602	benign	0.7142848828096409	Neutral	1	0.0	0
924	F	S	gain	0.49867582299999996		missense_variant		3.71774e-06	0.0701	benign	0.6642354974010027	Neutral	1	0.0	0
926	Q	R	gain	0.498527944		missense_variant	Conflicting interpretations of pathogenicity	0.00011338	0.0802	benign	0.5101779610160978	GOF	1	0.0	1	1.0
926	Q	H	gain	0.498527944		missense_variant		6.840581613611114e-07	0.0917	benign	0.739592525	Neutral	1	0.0	0
926	Q	K	gain	0.498179883		missense_variant		6.840656484121468e-07	0.0745	benign	0.7331476629204492	Neutral	1	0.0	0
927	P	L	loss	0.500708401		missense_variant		6.840562896239606e-07	0.0766	benign	0.6972507936294741	Neutral	1	0.0	0
927	P	S	loss	0.50036025		missense_variant		6.840647125218045e-07	0.0786	benign	0.7211961812387563	Neutral	1	0.0	0
928	E	K	gain	0.497560591		missense_variant		2.47811e-06	0.0891	benign	0.6726772493725393	Neutral	1	0.0	0
929	R	G	loss	0.501023531		missense_variant	Uncertain significance	5.472480000000002e-06	0.0926	benign	0.712125848	Neutral	1	0.0	0
962	C	R	gain	0.49886015100000003		missense_variant	Uncertain significance	1.23913e-06	0.16899999999999998	benign	0.5148088892394767	Neutral	1	0.0	0
962	C	Y	gain	0.49886015100000003		missense_variant		2.47821e-06	0.1369	benign	0.5379042443585305	Neutral	1	0.0	0
963	K	R	gain	0.498527944		missense_variant	Uncertain significance	6.840506744739651e-07	0.0866	benign	0.6855245440000001	Neutral	1	0.0	0
965	K	N	gain	0.498179883		missense_variant		6.840469310918485e-07	0.4278	ambiguous	0.6888770344737737	Neutral	1	0.5	0
967	I	N	gain	0.49867582299999996		missense_variant		6.840478669335365e-07	0.1454	benign	0.7148186979154121	Neutral	1	0.0	0
967	I	V	gain	0.499267936		missense_variant		6.840478669335365e-07	0.0895	benign	0.7302488746174809	Neutral	1	0.0	0
968	F	S	gain	0.49867582299999996		missense_variant	Uncertain significance	6.840488027777854e-07	0.4398	ambiguous	0.4668236158287486	Neutral	1	0.5	0
970	S	R	loss	0.500876784		missense_variant		1.3681e-06	0.4134	ambiguous	0.5479936350482343	GOF	1	0.5	1
971	G	V	loss	0.501235366		missense_variant		6.84051610325896e-07	0.3956	ambiguous	0.4960500628110998	GOF	1	0.5	1
972	T	M	gain	0.49886015100000003		missense_variant	Conflicting interpretations of pathogenicity	3.96481e-05	0.1992	benign	0.5097464374575301	GOF	1	0.0	1	1.0
974	T	I	gain	0.499104083		missense_variant	Uncertain significance	4.7884e-06	0.4724	ambiguous	0.5919206259772459	Neutral	1	0.5	0
975	F	L	neutral	1.0		missense_variant		6.840553537592261e-07	0.7559999999999999	pathogenic	0.7579609881213214	Neutral	0	1.0	0
978	S	R	loss	0.500876784		missense_variant		6.840590972335285e-07	0.644	pathogenic	0.4814208474561654	GOF	1	1.0	1
978	S	N	loss	0.500528634		missense_variant		1.3681200000000002e-06	0.2369	benign	0.4266127089906812	GOF	1	0.0	1
978	S	T	loss	0.50036025		missense_variant		6.840581613611114e-07	0.1189	benign	0.5166046799822935	Neutral	1	0.0	0
980	D	N	gain	0.49979814899999997		missense_variant	Uncertain significance	1.3139100000000001e-05	0.1208	benign	0.7240129284323823	Neutral	1	0.0	0
980	D	E	neutral	1.0		missense_variant		6.840581613611114e-07	0.0958	benign	0.7486988462462881	Neutral	0	0.0	0
981	E	D	gain	0.497560591		missense_variant		6.840572254912557e-07	0.1138	benign	0.6349592799882804	Neutral	1	0.0	0
981	E	G	gain	0.497560591		missense_variant	Uncertain significance	8.05418e-06	0.1537	benign	0.4263339481875876	GOF	1	0.0	1
981	E	K	gain	0.497560591		missense_variant		3.4202800000000012e-06	0.1529	benign	0.4212801366045132	GOF	1	0.0	1
982	P	T	loss	0.50036025		missense_variant	Uncertain significance	3.4202999999999997e-06	0.0814	benign	0.7771089759333428	Neutral	1	0.0	0
983	Q	R	neutral	1.0		missense_variant	Uncertain significance	6.840590972335285e-07	0.0699	benign	0.7732630269223273	Neutral	0	0.0	0
985	N	K	gain	0.49850413200000004		missense_variant	Uncertain significance	6.840562896239606e-07	0.1091	benign	0.7412266416356122	Neutral	1	0.0	0
985	N	T	gain	0.49850413200000004		missense_variant	Uncertain significance	4.78839e-06	0.083	benign	0.7503309616044616	Neutral	1	0.0	0
986	A	T	gain	0.498512059		missense_variant	Uncertain significance	3.42029e-06	0.07200000000000001	benign	0.7772284641201269	Neutral	1	0.0	0
986	A	V	gain	0.499104083		missense_variant		6.5709899999999996e-06	0.0935	benign	0.7682137290755875	Neutral	1	0.0	0
986	A	S	neutral	1.0		missense_variant	Benign	0.13177665402339728	0.0781	benign	0.6281745462624109	Neutral	0	0.0	0	0.0
987	M	R	gain	0.499023974		missense_variant	Uncertain significance	6.840562896239606e-07	0.0674	benign	0.7005560732196786	Neutral	1	0.0	0
987	M	I	gain	0.499267936		missense_variant	Uncertain significance	6.57073e-06	0.125	benign	0.7223705554366581	Neutral	1	0.0	0
987	M	V	gain	0.499267936		missense_variant	Uncertain significance	1.3681100000000001e-06	0.0544	benign	0.7126520762168079	Neutral	1	0.0	0
988	A	T	gain	0.498512059		missense_variant		1.2390299999999999e-06	0.0752	benign	0.7316976227316133	Neutral	1	0.0	0
988	A	V	gain	0.499104083		missense_variant	Uncertain significance	3.42029e-06	0.0907	benign	0.7378850670444989	Neutral	1	0.0	0
989	H	R	gain	0.499219209		missense_variant		6.840553537592261e-07	0.0612	benign	0.7097888584084878	Neutral	1	0.0	0
989	H	Y	gain	0.499219209		missense_variant		6.840562896239606e-07	0.0855	benign	0.702482378	Neutral	1	0.0	0
989	H	N	neutral	1.0		missense_variant		6.840562896239606e-07	0.0643	benign	0.6859605675360309	Neutral	0	0.0	0
990	R	K	loss	0.501191914		missense_variant	Uncertain significance	1.3681100000000001e-06	0.0726	benign	0.6961851602000102	Neutral	1	0.0	0
990	R	G	neutral	1.0		missense_variant	Benign	0.10237006875888296	0.0911	benign	0.5487577523156519	Neutral	0	0.0	0	0.0
992	S	Y	loss	0.500876784		missense_variant		6.840600331085057e-07	0.0913	benign	0.7064195479618672	Neutral	1	0.0	0
993	T	M	gain	0.49886015100000003		missense_variant	Uncertain significance	9.2933e-06	0.0894	benign	0.7120912512647976	Neutral	1	0.0	0
994	H	Q	gain	0.498871028		missense_variant		6.840619048661429e-07	0.0725	benign	0.7235192251716239	Neutral	1	0.0	0
994	H	Y	gain	0.499219209		missense_variant	Uncertain significance	4.7884199999999995e-06	0.0776	benign	0.5662221816898125	GOF	1	0.0	1
995	Q	H	gain	0.498527944		missense_variant	Uncertain significance	5.4724699999999984e-06	0.0969	benign	0.7090529745766554	Neutral	1	0.0	0
997	S	C	loss	0.5009523029999999		missense_variant	Uncertain significance	1.3681100000000001e-06	0.1166	benign	0.6351087520752701	Neutral	1	0.0	0
999	E	A	gain	0.497560591		missense_variant	Uncertain significance	8.67378e-06	0.0892	benign	0.6300816593415289	Neutral	1	0.0	0
999	E	G	gain	0.497560591		missense_variant	Uncertain significance	6.57039e-06	0.0957	benign	0.5993127379648517	Neutral	1	0.0	0
999	E	K	gain	0.497560591		missense_variant	Uncertain significance	6.840590972335285e-07	0.0929	benign	0.6063245001070577	Neutral	1	0.0	0
1000	A	T	gain	0.498512059		missense_variant		6.84051610325896e-07	0.0689	benign	0.7449348687403572	Neutral	1	0.0	0
1001	Q	R	gain	0.498527944		missense_variant		6.840506744739651e-07	0.0707	benign	0.5383351384757141	Neutral	1	0.0	0
1001	Q	E	gain	0.498179883		missense_variant	Uncertain significance	1.23911e-06	0.0718	benign	0.6648307969670967	Neutral	1	0.0	0
1001	Q	K	gain	0.498179883		missense_variant		6.57091e-06	0.0685	benign	0.601108038	Neutral	1	0.0	0
1001	Q	P	gain	0.498527944		missense_variant	Uncertain significance	1.7101300000000002e-05	0.0761	benign	0.5009085557557443	GOF	1	0.0	1
1002	K	Q	gain	0.498179883		missense_variant	Uncertain significance	6.840525461803874e-07	0.0751	benign	0.7201968355011938	Neutral	1	0.0	0
1003	S	N	loss	0.500528634		missense_variant	Uncertain significance	1.3681e-06	0.0712	benign	0.6955346613218897	Neutral	1	0.0	0
1004	S	R	loss	0.500876784		missense_variant		6.840478669335365e-07	0.1093	benign	0.6925227486093825	Neutral	1	0.0	0
1004	S	N	neutral	1.0		missense_variant	Uncertain significance	6.56927e-06	0.0731	benign	0.6868769862811654	Neutral	0	0.0	0
1005	D	N	gain	0.49979814899999997		missense_variant	Uncertain significance	0.000121433	0.0737	benign	0.7315090882626194	Neutral	1	0.0	0
1005	D	H	loss	0.50014627		missense_variant	Uncertain significance	1.3681100000000001e-06	0.098	benign	0.7284518845175612	Neutral	1	0.0	0
1005	D	Y	loss	0.50014627		missense_variant		6.56573e-06	0.0994	benign	0.6383418839815145	Neutral	1	0.0	0
1006	T	A	gain	0.498512059		missense_variant	Uncertain significance	4.33685e-06	0.0596	benign	0.6889498247325043	Neutral	1	0.0	0
1006	T	K	gain	0.498512059		missense_variant		6.840534820374398e-07	0.0905	benign	0.676281769	Neutral	1	0.0	0
1006	T	M	gain	0.49886015100000003		missense_variant	Uncertain significance	6.840534820374398e-07	0.0872	benign	0.6745821476987109	Neutral	1	0.0	0
1007	L	Q	gain	0.49867582299999996		missense_variant	Uncertain significance	2.7361900000000003e-06	0.0602	benign	0.6485084559347345	Neutral	1	0.0	0
1007	L	M	gain	0.499023974		missense_variant		2.05215e-06	0.0772	benign	0.7363587381894366	Neutral	1	0.0	0
1009	R	Q	loss	0.5010021920000001		missense_variant	Uncertain significance	8.892739999999996e-06	0.0756	benign	0.6267557533996917	Neutral	1	0.0	0
1009	R	G	loss	0.501023531		missense_variant	Uncertain significance	1.7101400000000002e-05	0.0842	benign	0.5907248345725702	Neutral	1	0.0	0
1009	R	L	loss	0.5013716220000001		missense_variant		6.840572254912557e-07	0.0968	benign	0.5502475464228486	Neutral	1	0.0	0
1009	R	P	loss	0.501540065		missense_variant		6.5722e-06	0.10800000000000001	benign	0.4764883970636962	GOF	1	0.0	1
1010	H	R	gain	0.499219209		missense_variant	Uncertain significance	2.7385900000000005e-06	0.0551	benign	0.6416261241963999	Neutral	1	0.0	0
1010	H	Q	gain	0.498871028		missense_variant		6.84051610325896e-07	0.0643	benign	0.6238791288181175	Neutral	1	0.0	0
1011	E	Q	neutral	1.0		missense_variant	Benign	0.9527487151020732	0.0586	benign	0.4262127571370421	GOF	0	0.0	1	0.0
1012	P	T	loss	0.500170529		missense_variant	Uncertain significance	2.0521400000000005e-06	0.0613	benign	0.6675897706492566	Neutral	1	0.0	0
1014	L	I	gain	0.499267936		missense_variant	Conflicting interpretations of pathogenicity	3.09768e-06	0.0733	benign	0.7303802496066121	Neutral	1	0.0	0	1.0
1014	L	F	gain	0.499267936		missense_variant	Uncertain significance	3.71721e-06	0.0686	benign	0.7075189259015058	Neutral	1	0.0	0
1015	P	L	loss	0.500708401		missense_variant	Uncertain significance	6.840469310918485e-07	0.1016	benign	0.6459361726650166	Neutral	1	0.0	0
1016	L	Q	gain	0.49867582299999996		missense_variant		6.840562896239606e-07	0.0724	benign	0.4736227861914129	GOF	1	0.0	1
1016	L	P	gain	0.499023974		missense_variant	Uncertain significance	6.840562896239606e-07	0.0759	benign	0.4297135887044691	GOF	1	0.0	1
1017	Q	R	gain	0.498527944		missense_variant	Uncertain significance	6.840572254912557e-07	0.0667	benign	0.6730959840040939	Neutral	1	0.0	0
1017	Q	P	gain	0.498527944		missense_variant	Uncertain significance	2.05217e-06	0.0589	benign	0.5166201470777495	Neutral	1	0.0	0
1018	C	R	gain	0.49886015100000003		missense_variant	Uncertain significance	1.3681e-06	0.1109	benign	0.7000793000914777	Neutral	1	0.0	0
1018	C	S	gain	0.498512059		missense_variant		1.36809e-06	0.1112	benign	0.7041612531763783	Neutral	1	0.0	0
1019	G	R	loss	0.501159847		missense_variant	Uncertain significance	1.98276e-05	0.0803	benign	0.7106945430788559	Neutral	1	0.0	0
1020	E	Q	gain	0.497560591		missense_variant	Uncertain significance	1.8586e-06	0.0724	benign	0.7554106459810189	Neutral	1	0.0	0
1020	E	K	gain	0.497560591		missense_variant		6.56892e-06	0.0696	benign	0.7458632781579692	Neutral	1	0.0	0
1021	T	A	gain	0.498512059		missense_variant		6.840459952527208e-07	0.0616	benign	0.7600087822595646	Neutral	1	0.0	0
1021	T	R	gain	0.49886015100000003		missense_variant	Uncertain significance	3.71726e-06	0.0675	benign	0.7370305009128741	Neutral	1	0.0	0
1021	T	K	gain	0.498512059		missense_variant	Uncertain significance	3.0977199999999997e-06	0.0716	benign	0.7464874817743756	Neutral	1	0.0	0
1021	T	M	gain	0.49886015100000003		missense_variant	Uncertain significance	6.840459952527208e-07	0.0814	benign	0.7402937588257149	Neutral	1	0.0	0
1022	D	N	gain	0.49979814899999997		missense_variant	Uncertain significance	6.840450594161539e-07	0.0704	benign	0.7657199202333683	Neutral	1	0.0	0
1023	L	F	gain	0.499267936		missense_variant		6.56858e-06	0.0699	benign	0.7924086028923177	Neutral	1	0.0	0
1027	V	A	gain	0.498512059		missense_variant		1.36809e-06	0.0658	benign	0.7883413326690834	Neutral	1	0.0	0
1027	V	I	neutral	1.0		missense_variant	Conflicting interpretations of pathogenicity	3.09769e-06	0.0695	benign	0.7861899392263888	Neutral	0	0.0	0	1.0
1028	Q	R	gain	0.498527944		missense_variant	Uncertain significance	6.84044e-06	0.0649	benign	0.7721519332993478	Neutral	1	0.0	0
1029	E	D	gain	0.497560591		missense_variant	Uncertain significance	6.56702e-06	0.0648	benign	0.7943695374583037	Neutral	1	0.0	0
1029	E	G	gain	0.497560591		missense_variant		6.840441235821475e-07	0.0614	benign	0.7730372520000001	Neutral	1	0.0	0
1030	T	A	gain	0.498512059		missense_variant	Uncertain significance	6.840450594161539e-07	0.0606	benign	0.7592400125638142	Neutral	1	0.0	0
1030	T	R	gain	0.49886015100000003		missense_variant	Uncertain significance	6.840441235821475e-07	0.0753	benign	0.7631315944006685	Neutral	1	0.0	0
1031	G	D	loss	0.500811696		missense_variant	Uncertain significance	5.57586e-06	0.0661	benign	0.7578545594643423	Neutral	1	0.0	0
1031	G	S	neutral	1.0		missense_variant	Conflicting interpretations of pathogenicity	0.000104695	0.0677	benign	0.7074348055806824	Neutral	0	0.0	0	1.0
1035	P	R	loss	0.500876784		missense_variant		6.840459952527208e-07	0.0701	benign	0.7952290720197333	Neutral	1	0.0	0
1035	P	H	loss	0.500876784		missense_variant		6.840459952527208e-07	0.0765	benign	0.7838704960680802	Neutral	1	0.0	0
1035	P	L	loss	0.500708401		missense_variant		6.840459952527208e-07	0.07	benign	0.7974413191953778	Neutral	1	0.0	0
1035	P	S	neutral	1.0		missense_variant	Uncertain significance	5.47236e-06	0.0666	benign	0.8097551935997973	Neutral	0	0.0	0
1036	V	A	gain	0.498512059		missense_variant	Uncertain significance	6.840450594161539e-07	0.0558	benign	0.7846894729308813	Neutral	1	0.0	0
1037	G	C	loss	0.501235366		missense_variant		6.840469310918485e-07	0.111	benign	0.7856378366324477	Neutral	1	0.0	0
1037	G	V	neutral	1.0		missense_variant		6.56875e-06	0.07400000000000001	benign	0.7819144723132776	Neutral	0	0.0	0
1038	G	R	loss	0.501159847		missense_variant	Uncertain significance	1.85861e-06	0.0828	benign	0.7672281164736992	Neutral	1	0.0	0
1039	D	E	gain	0.49979814899999997		missense_variant		6.840497386245948e-07	0.0727	benign	0.7711162999601957	Neutral	1	0.0	0
1040	Q	E	gain	0.498179883		missense_variant	Uncertain significance	4.336819999999999e-06	0.0627	benign	0.7569362011701226	Neutral	1	0.0	0
1041	R	W	loss	0.501783967		missense_variant	Uncertain significance	3.71726e-06	0.11699999999999999	benign	0.6937295840552168	Neutral	1	0.0	0
1042	P	Q	loss	0.500528634		missense_variant		6.840459952527208e-07	0.0652	benign	0.7590132644293733	Neutral	1	0.0	0
1042	P	S	loss	0.50036025		missense_variant	Uncertain significance	6.840478669335365e-07	0.0728	benign	0.7626922986304319	Neutral	1	0.0	0
1043	E	K	gain	0.497560591		missense_variant	Uncertain significance	1.36809e-06	0.0757	benign	0.7368716744758201	Neutral	1	0.0	0
1043	E	V	gain	0.498152673		missense_variant		6.840441235821475e-07	0.0856	benign	0.7121896960490838	Neutral	1	0.0	0
1045	E	D	gain	0.497560591		missense_variant	Uncertain significance	1.2390700000000001e-06	0.08199999999999999	benign	0.7253265151584177	Neutral	1	0.0	0
1046	D	E	gain	0.49979814899999997		missense_variant	Uncertain significance	6.840553537592261e-07	0.0684	benign	0.7468334597865418	Neutral	1	0.0	0
1046	D	Y	loss	0.50014627		missense_variant		1.3681100000000001e-06	0.0841	benign	0.7039686415339201	Neutral	1	0.0	0
1048	E	K	gain	0.497560591		missense_variant	Uncertain significance	6.840562896239606e-07	0.0707	benign	0.6788331936746294	Neutral	1	0.0	0
1050	L	F	gain	0.499267936		missense_variant	Uncertain significance	2.05217e-06	0.0717	benign	0.7284105856040679	Neutral	1	0.0	0
1052	P	S	loss	0.50036025		missense_variant		6.84051610325896e-07	0.0709	benign	0.7209660333603936	Neutral	1	0.0	0
1055	V	I	gain	0.499104083		missense_variant	Uncertain significance	1.3681e-06	0.0819	benign	0.7387792711240126	Neutral	1	0.0	0
1055	V	L	gain	0.49886015100000003		missense_variant		6.840497386245948e-07	0.0773	benign	0.7367151103302828	Neutral	1	0.0	0
1056	V	L	gain	0.49886015100000003		missense_variant	Uncertain significance	2.0521400000000005e-06	0.0809	benign	0.7935766459722982	Neutral	1	0.0	0
1058	S	R	loss	0.500876784		missense_variant		1.2390899999999999e-06	0.1566	benign	0.7377063327079133	Neutral	1	0.0	0
1058	S	N	neutral	1.0		missense_variant	Uncertain significance	6.8150399999999985e-06	0.0723	benign	0.7347281095072803	Neutral	0	0.0	0
1061	S	R	loss	0.500876784		missense_variant		6.840572254912557e-07	0.2192	benign	0.7310688269557827	Neutral	1	0.0	0
1061	S	T	loss	0.50036025		missense_variant	Uncertain significance	1.3681e-06	0.0793	benign	0.7400008748161714	Neutral	1	0.0	0
1061	S	N	neutral	1.0		missense_variant	Uncertain significance	6.840488027777854e-07	0.0743	benign	0.7280737521270418	Neutral	0	0.0	0
1063	V	L	gain	0.49886015100000003		missense_variant		6.840534820374398e-07	0.0912	benign	0.7691414481953961	Neutral	1	0.0	0
1063	V	I	neutral	1.0		missense_variant		1.3681100000000001e-06	0.0738	benign	0.7468524559999999	Neutral	0	0.0	0
1064	I	F	gain	0.499267936		missense_variant		6.840506744739651e-07	0.0727	benign	0.7813086313822397	Neutral	1	0.0	0
1065	S	N	loss	0.500528634		missense_variant	Uncertain significance	1.3681100000000001e-06	0.1295	benign	0.7401167386211428	Neutral	1	0.0	0
1065	S	G	loss	0.50036025		missense_variant	Conflicting interpretations of pathogenicity	1.54877e-05	0.0733	benign	0.7386570834568814	Neutral	1	0.0	0	1.0
1066	G	D	loss	0.500811696		missense_variant	Uncertain significance	4.95643e-06	0.1205	benign	0.7390025558774509	Neutral	1	0.0	0
1066	G	V	loss	0.501235366		missense_variant	Uncertain significance	2.05217e-06	0.1335	benign	0.7260429410539027	Neutral	1	0.0	0
1068	G	D	loss	0.500811696		missense_variant	Uncertain significance	3.42033e-06	0.0973	benign	0.6403914278462177	Neutral	1	0.0	0
1070	T	A	gain	0.498512059		missense_variant		6.840675202005138e-07	0.0573	benign	0.7606682333583478	Neutral	1	0.0	0
1070	T	S	gain	0.498512059		missense_variant	Uncertain significance	1.8586700000000001e-06	0.0681	benign	0.7680019134924427	Neutral	1	0.0	0
1073	E	K	gain	0.497560591		missense_variant		6.840824948762221e-07	0.1185	benign	0.4623915411373811	Neutral	1	0.0	0
1074	N	D	gain	0.49850413200000004		missense_variant	Uncertain significance	5.63788e-05	0.0827	benign	0.7305585922810958	Neutral	1	0.0	0
1074	N	K	gain	0.49850413200000004		missense_variant		6.841002781551731e-07	0.1108	benign	0.7236269861335162	Neutral	1	0.0	0
1075	V	L	gain	0.49886015100000003		missense_variant		6.841058941195625e-07	0.0859	benign	0.7613548338787156	Neutral	1	0.0	0
1075	V	I	neutral	1.0		missense_variant	Conflicting interpretations of pathogenicity	1.36821e-06	0.0643	benign	0.7660973624720803	Neutral	0	0.0	0	1.0
